# Supplementary material for: Poly[[tetra­aqua­(μ4-imidazole-4,5-dicarboxyl­ato)(μ3-imidazole-4,5-dicarboxyl­ato)-μ3-sulfato-μ2-sulfato-cobalt(II)dierbium(III)] monohydrate]
Source: Acta Crystallogr Sect E Struct Rep Online. 2010 Nov 20;66(Pt 12):m1615–6. doi: 10.1107/S1600536810047203 (PMC3011513; doi:10.1107/S1600536810047203)
Supplement: Supplementary file 1 [file e-66-m1615-sup1.cif]

##############################################################################
###                                                                        ###
###        Electronic paper (Acta Crystallographica Section E)             ###
###                                                                        ###
##############################################################################
#                                                                            #
# This CIF contains the data in a paper accepted for publication in Acta     #
# Crystallographica Section E. It conforms to the requirements of Notes      #
# for Authors for Section E, and has been peer reviewed under the auspices   #
# of the IUCr Commission on Journals.                                        #
#                                                                            #
# Full details of the Crystallographic Information File format               #
# are given in the paper "The Crystallographic Information File (CIF):       #
# a New Standard Archive File for Crystallography" by S. R. Hall, F. H.      #
# Allen and I. D. Brown [Acta Cryst. (1991), A47, 655-685].                  #
#                                                                            #
# The current version of the core CIF dictionary is obtainable from          #
# ftp://ftp.iucr.org/pub/cif_core.dic. The current version number is 2.4.    #
#                                                                            #
# Software is freely available for graphical display of the structure(s) in  #
# this CIF.  For information consult the CIF home page http://www.iucr.org/  #
# cif/home.html                                                              #
#                                                                            #
# This file may be used for bona fide research purposes within the           #
# scientific community so long as proper attribution is given to the journal # 
# article from which it was obtained.                                        #
#                                                                            #
##############################################################################
                                             
data_I
_audit_creation_method     SHELXL-97
_chemical_name_systematic
;
Poly[[tetraaqua(\m~4~-imidazole-4,5-dicarboxylato)(\m~3~-imidazole-
4,5-dicarboxylato)-\m~3~-sulfato-\m~2~-sulfato-cobalt(II)dierbium(III)]
monohydrate]
;
_chemical_name_common     ?
_chemical_formula_moiety     'C10 H12 Co Er2 N4 O20 S2, H2 O'
_chemical_formula_sum     'C10 H14 Co Er2 N4 O21 S2'
_chemical_formula_iupac     '[Co Er2 (C5 H2 N2 O4)2 (S O4)2 (H2 O)4], H2 O'
_chemical_formula_weight     983.84
_chemical_melting_point     ?
_symmetry_cell_setting     triclinic
_symmetry_space_group_name_H-M     'P -1'
_symmetry_space_group_name_Hall     '-P 1'
loop_
    _symmetry_equiv_pos_as_xyz
    'x, y, z'
    '-x, -y, -z'
_cell_length_a     9.0512(5)
_cell_length_b     10.6827(6)
_cell_length_c     12.8945(8)
_cell_angle_alpha     92.9550(10)
_cell_angle_beta     97.0540(10)
_cell_angle_gamma     108.6120(10)
_cell_volume     1167.17(12)
_cell_formula_units_Z     2
_cell_measurement_reflns_used     4400
_cell_measurement_theta_min     2.40
_cell_measurement_theta_max     28.01
_cell_measurement_temperature     296(2)
_exptl_crystal_description     block
_exptl_crystal_colour     red
_exptl_crystal_size_max     0.20
_exptl_crystal_size_mid     0.18
_exptl_crystal_size_min     0.15
_exptl_crystal_density_diffrn     2.799
_exptl_crystal_density_meas     ?
_exptl_crystal_density_method     'not measured'
_exptl_crystal_F_000     930
_exptl_absorpt_coefficient_mu     8.115
_exptl_absorpt_correction_type     multi-scan
_exptl_absorpt_process_details     '(SADABS; Sheldrick, 1996)'
_exptl_absorpt_correction_T_min     0.215
_exptl_absorpt_correction_T_max     0.296
_exptl_special_details
;
;
_diffrn_ambient_temperature     296(2)
_diffrn_radiation_type     MoK\a
_diffrn_radiation_wavelength     0.71073
_diffrn_radiation_source     'fine-focus sealed tube'
_diffrn_radiation_monochromator     graphite
_diffrn_measurement_device_type     'Bruker APEXII area-detector'
_diffrn_measurement_method     '\f and \w scan'
_diffrn_detector_area_resol_mean     ?
_diffrn_reflns_number     6026
_diffrn_reflns_av_R_equivalents     0.0165
_diffrn_reflns_av_sigmaI/netI     0.0294
_diffrn_reflns_theta_min     1.60
_diffrn_reflns_theta_max     25.19
_diffrn_reflns_theta_full     25.19
_diffrn_measured_fraction_theta_max     0.980
_diffrn_measured_fraction_theta_full     0.980
_diffrn_reflns_limit_h_min     -10
_diffrn_reflns_limit_h_max     5
_diffrn_reflns_limit_k_min     -12
_diffrn_reflns_limit_k_max     12
_diffrn_reflns_limit_l_min     -15
_diffrn_reflns_limit_l_max     15
_diffrn_standards_number     0
_diffrn_standards_interval_count     ?
_diffrn_standards_interval_time     ?
_diffrn_standards_decay_%     ?
_refine_special_details
;
Refinement of <i>F</i>^2^ against ALL reflections. The weighted <i>R</i>-factor
<i>wR</i> and goodness of fit <i>S</i> are based on <i>F</i>^2^, conventional
<i>R</i>-factors <i>R</i> are based on <i>F</i>, with <i>F</i> set to zero for
negative <i>F</i>^2^. The threshold expression of <i>F</i>^2^ >
\s(<i>F</i>^2^) is used only for calculating <i>R</i>-factors(gt) <i>etc</i>.
and is not relevant to the choice of reflections for refinement.
<i>R</i>-factors based on <i>F</i>^2^ are statistically about twice as large
as those based on <i>F</i>, and <i>R</i>- factors based on ALL data will be
even larger.
;
_reflns_number_total     4123
_reflns_number_gt     3820
_reflns_threshold_expression     I>2\s(I)
_refine_ls_structure_factor_coef     Fsqd
_refine_ls_matrix_type     full
_refine_ls_R_factor_all     0.0250
_refine_ls_R_factor_gt     0.0226
_refine_ls_wR_factor_gt     0.0542
_refine_ls_wR_factor_ref     0.0554
_refine_ls_goodness_of_fit_ref     1.027
_refine_ls_restrained_S_all     1.026
_refine_ls_number_reflns     4123
_refine_ls_number_parameters     397
_refine_ls_number_restraints     12
_refine_ls_hydrogen_treatment     mixed
_refine_ls_weighting_scheme     calc
_refine_ls_weighting_details
         'calc w=1/[\s^2^(Fo^2^)+(0.0283P)^2^+1.9400P] where P=(Fo^2^+2Fc^2^)/3'
_atom_sites_solution_hydrogens     geom
_atom_sites_solution_primary     direct
_atom_sites_solution_secondary     difmap
_refine_ls_shift/su_max     0.001
_refine_ls_shift/su_mean     0.000
_refine_diff_density_max     0.873
_refine_diff_density_min     -1.349
_refine_ls_extinction_method     none
_refine_ls_extinction_coef     ?
loop_
    _atom_type_symbol
    _atom_type_description
    _atom_type_scat_dispersion_real
    _atom_type_scat_dispersion_imag
    _atom_type_scat_source
    'C' 'C' 0.0033 0.0016
                         'International Tables Vol C Tables 4.2.6.8 and 6.1.1.4'
    'H' 'H' 0.0000 0.0000
                         'International Tables Vol C Tables 4.2.6.8 and 6.1.1.4'
    'N' 'N' 0.0061 0.0033
                         'International Tables Vol C Tables 4.2.6.8 and 6.1.1.4'
    'O' 'O' 0.0106 0.0060
                         'International Tables Vol C Tables 4.2.6.8 and 6.1.1.4'
    'S' 'S' 0.1246 0.1234
                         'International Tables Vol C Tables 4.2.6.8 and 6.1.1.4'
    'Co' 'Co' 0.3494 0.9721
                         'International Tables Vol C Tables 4.2.6.8 and 6.1.1.4'
    'Er' 'Er' -0.2586 4.9576
                         'International Tables Vol C Tables 4.2.6.8 and 6.1.1.4'
_computing_data_collection     'APEX2 (Bruker, 2004)'
_computing_cell_refinement     'SAINT (Bruker, 2004)'
_computing_data_reduction     'SAINT (Bruker, 2004'
_computing_structure_solution     'SHELXS97 (Sheldrick, 2008)'
_computing_structure_refinement     'SHELXL97 (Sheldrick, 2008)'
_computing_molecular_graphics     'SHELXTL (Sheldrick, 2008)'
_computing_publication_material     'SHELXL97 (Sheldrick, 2008)'
loop_
    _atom_site_type_symbol
    _atom_site_label
    _atom_site_fract_x
    _atom_site_fract_y
    _atom_site_fract_z
    _atom_site_U_iso_or_equiv
    _atom_site_adp_type
    _atom_site_calc_flag
    _atom_site_refinement_flags
    _atom_site_occupancy
    _atom_site_disorder_assembly
    _atom_site_disorder_group
    Er Er1 -0.09070(2) 0.049642(19) 0.366467(14) 0.01288(7) Uani d . 1 . .
    Er Er2 -0.37193(2) 0.088827(18) -0.105666(14) 0.01193(7) Uani d . 1 . .
    Co Co1 0.34879(7) 0.28628(6) 0.27282(4) 0.01585(14) Uani d . 1 . .
    S S1 -0.22681(13) -0.07707(11) 0.09734(8) 0.0129(2) Uani d . 1 . .
    S S2 -0.07687(14) -0.27513(11) 0.40191(9) 0.0170(2) Uani d . 1 . .
    C C1 0.4802(5) 0.0827(4) 0.6454(3) 0.0145(9) Uani d . 1 . .
    C C2 0.5054(5) 0.1537(4) 0.5507(3) 0.0152(9) Uani d . 1 . .
    C C3 0.6350(6) 0.2989(5) 0.4510(4) 0.0212(10) Uani d . 1 . .
    H H3 0.7175 0.3621 0.4271 0.025 Uiso calc R 1 . .
    C C4 0.4062(5) 0.1634(4) 0.4630(3) 0.0150(9) Uani d . 1 . .
    C C5 0.2387(5) 0.1004(4) 0.4232(3) 0.0144(9) Uani d . 1 . .
    C C6 0.5165(5) 0.1950(4) 0.1209(3) 0.0144(9) Uani d . 1 . .
    C C7 0.5691(6) 0.3402(5) 0.1209(4) 0.0177(10) Uani d . 1 . .
    C C8 0.5776(6) 0.5343(5) 0.1817(4) 0.0235(11) Uani d . 1 . .
    H H8 0.5609 0.6028 0.2209 0.028 Uiso calc R 1 . .
    C C9 0.6679(6) 0.4298(4) 0.0658(4) 0.0196(10) Uani d . 1 . .
    C C10 0.7520(6) 0.4192(5) -0.0250(4) 0.0218(11) Uani d . 1 . .
    N N1 0.6495(5) 0.2411(4) 0.5397(3) 0.0190(9) Uani d D 1 . .
    N N2 0.4904(5) 0.2554(4) 0.4025(3) 0.0169(8) Uani d . 1 . .
    N N3 0.5133(5) 0.4078(4) 0.1927(3) 0.0189(9) Uani d . 1 . .
    N N4 0.6703(5) 0.5521(4) 0.1067(3) 0.0249(9) Uani d D 1 . .
    O O1 -0.2200(4) 0.0083(3) 0.0104(2) 0.0208(7) Uani d . 1 . .
    O O2 -0.3866(4) -0.1266(3) 0.1256(3) 0.0224(7) Uani d . 1 . .
    O O3 -0.1750(4) -0.1884(3) 0.0667(3) 0.0245(8) Uani d . 1 . .
    O O4 -0.1162(4) 0.0023(3) 0.1883(2) 0.0229(8) Uani d . 1 . .
    O O5 -0.1393(4) -0.1746(3) 0.3560(2) 0.0218(7) Uani d . 1 . .
    O O6 -0.1995(5) -0.4018(4) 0.3964(3) 0.0407(10) Uani d . 1 . .
    O O7 -0.0089(4) -0.2307(3) 0.5147(2) 0.0235(8) Uani d . 1 . .
    O O8 0.0526(4) -0.2828(4) 0.3446(3) 0.0278(8) Uani d . 1 . .
    O O9 0.1450(4) 0.0157(3) 0.4693(2) 0.0171(7) Uani d . 1 . .
    O O10 0.1848(4) 0.1367(3) 0.3383(2) 0.0182(7) Uani d . 1 . .
    O O11 0.3504(4) -0.0057(3) 0.6478(2) 0.0183(7) Uani d . 1 . .
    O O12 0.5935(4) 0.1177(3) 0.7192(2) 0.0235(8) Uani d . 1 . .
    O O13 0.4190(4) 0.1442(3) 0.1823(2) 0.0178(7) Uani d . 1 . .
    O O14 0.5640(4) 0.1192(3) 0.0648(2) 0.0164(7) Uani d . 1 . .
    O O15 0.7324(5) 0.3048(3) -0.0682(3) 0.0322(9) Uani d . 1 . .
    O O16 0.8340(5) 0.5232(3) -0.0549(3) 0.0367(10) Uani d . 1 . .
    H H2 0.726(7) 0.631(3) 0.097(5) 0.055 Uiso d D 1 . .
    H H1 0.739(4) 0.250(6) 0.576(5) 0.055 Uiso d D 1 . .
    O O1W -0.1359(4) 0.1275(4) -0.1711(3) 0.0261(8) Uani d D 1 . .
    H H1W -0.120(7) 0.159(6) -0.227(3) 0.039 Uiso d D 1 . .
    H H2W -0.050(4) 0.140(6) -0.135(4) 0.039 Uiso d D 1 . .
    O O2W 0.1566(5) 0.2533(4) 0.1512(3) 0.0285(8) Uani d D 1 . .
    H H3W 0.164(8) 0.320(4) 0.122(4) 0.043 Uiso d D 1 . .
    H H4W 0.121(7) 0.182(3) 0.118(4) 0.043 Uiso d D 1 . .
    O O3W 0.2893(6) 0.4288(4) 0.3606(3) 0.0376(10) Uani d D 1 . .
    H H5W 0.226(7) 0.456(7) 0.326(5) 0.056 Uiso d D 1 . .
    H H6W 0.290(9) 0.416(7) 0.422(2) 0.056 Uiso d D 1 . .
    O O4W -0.1271(5) 0.2319(4) 0.2783(3) 0.0366(10) Uani d D 1 . .
    H H7W -0.072(7) 0.310(3) 0.286(5) 0.055 Uiso d D 1 . .
    H H8W -0.106(8) 0.223(7) 0.220(3) 0.055 Uiso d D 1 . .
    O O5W 0.0527(6) 0.4842(4) 0.2458(3) 0.0433(11) Uani d D 1 . .
    H H9W 0.044(9) 0.557(4) 0.269(5) 0.065 Uiso d D 1 . .
    H H10W 0.079(9) 0.499(7) 0.185(3) 0.065 Uiso d D 1 . .
loop_
    _atom_site_aniso_label
    _atom_site_aniso_U_11
    _atom_site_aniso_U_22
    _atom_site_aniso_U_33
    _atom_site_aniso_U_12
    _atom_site_aniso_U_13
    _atom_site_aniso_U_23
    Er1 0.01014(12) 0.01703(11) 0.01108(11) 0.00352(8) 0.00105(8) 0.00507(8)
    Er2 0.01019(12) 0.01510(11) 0.01112(11) 0.00425(8) 0.00202(8) 0.00503(8)
    Co1 0.0167(3) 0.0187(3) 0.0132(3) 0.0060(3) 0.0037(2) 0.0058(2)
    S1 0.0105(6) 0.0177(5) 0.0113(5) 0.0056(4) 0.0012(4) 0.0046(4)
    S2 0.0165(6) 0.0160(5) 0.0170(5) 0.0042(5) -0.0009(5) 0.0020(4)
    C1 0.014(2) 0.024(2) 0.010(2) 0.013(2) 0.0026(18) 0.0040(18)
    C2 0.009(2) 0.021(2) 0.015(2) 0.0033(19) 0.0025(18) 0.0037(18)
    C3 0.017(3) 0.025(3) 0.021(2) 0.003(2) 0.005(2) 0.010(2)
    C4 0.017(3) 0.021(2) 0.009(2) 0.007(2) 0.0039(18) 0.0029(17)
    C5 0.013(2) 0.021(2) 0.012(2) 0.0077(19) 0.0023(18) 0.0007(18)
    C6 0.010(2) 0.018(2) 0.013(2) 0.0030(19) -0.0023(18) 0.0039(18)
    C7 0.015(2) 0.019(2) 0.018(2) 0.0043(19) 0.0024(19) 0.0044(18)
    C8 0.031(3) 0.018(2) 0.023(2) 0.007(2) 0.011(2) 0.0044(19)
    C9 0.020(3) 0.016(2) 0.021(2) 0.003(2) 0.004(2) 0.0038(19)
    C10 0.022(3) 0.019(2) 0.023(2) 0.003(2) 0.009(2) 0.006(2)
    N1 0.008(2) 0.026(2) 0.0180(19) 0.0005(17) -0.0027(16) 0.0045(17)
    N2 0.014(2) 0.021(2) 0.0164(19) 0.0049(16) 0.0034(16) 0.0049(16)
    N3 0.023(2) 0.016(2) 0.0168(19) 0.0049(17) 0.0050(17) 0.0012(15)
    N4 0.030(3) 0.016(2) 0.027(2) 0.0035(19) 0.0112(19) 0.0055(18)
    O1 0.0156(18) 0.0305(19) 0.0197(16) 0.0097(15) 0.0039(14) 0.0155(14)
    O2 0.0127(18) 0.0340(19) 0.0241(17) 0.0097(15) 0.0060(14) 0.0164(15)
    O3 0.028(2) 0.0163(17) 0.0333(19) 0.0085(15) 0.0146(16) 0.0047(14)
    O4 0.0192(19) 0.0291(19) 0.0143(16) 0.0004(15) -0.0006(14) 0.0032(14)
    O5 0.0226(19) 0.0201(17) 0.0219(17) 0.0079(15) -0.0028(14) 0.0022(14)
    O6 0.030(2) 0.023(2) 0.054(3) -0.0059(17) -0.0115(19) 0.0110(18)
    O7 0.034(2) 0.0225(18) 0.0148(16) 0.0116(16) 0.0009(15) 0.0048(13)
    O8 0.026(2) 0.044(2) 0.0189(17) 0.0186(17) 0.0052(15) 0.0015(15)
    O9 0.0104(16) 0.0256(18) 0.0136(15) 0.0025(14) 0.0031(13) 0.0080(13)
    O10 0.0124(17) 0.0270(18) 0.0146(15) 0.0044(14) 0.0032(13) 0.0082(13)
    O11 0.0102(17) 0.0265(18) 0.0170(16) 0.0035(14) 0.0018(13) 0.0079(13)
    O12 0.0103(17) 0.038(2) 0.0179(16) 0.0024(15) -0.0020(14) 0.0098(15)
    O13 0.0208(18) 0.0150(16) 0.0169(15) 0.0024(14) 0.0082(14) 0.0045(13)
    O14 0.0190(18) 0.0136(15) 0.0161(15) 0.0036(13) 0.0051(13) 0.0014(12)
    O15 0.041(2) 0.0173(18) 0.036(2) 0.0022(16) 0.0194(18) 0.0018(15)
    O16 0.050(3) 0.0216(19) 0.040(2) 0.0056(18) 0.026(2) 0.0105(16)
    O1W 0.0148(19) 0.046(2) 0.0222(18) 0.0137(17) 0.0050(15) 0.0139(17)
    O2W 0.032(2) 0.030(2) 0.0228(19) 0.0108(19) -0.0028(16) 0.0054(16)
    O3W 0.052(3) 0.035(2) 0.031(2) 0.024(2) 0.001(2) 0.0002(18)
    O4W 0.047(3) 0.025(2) 0.033(2) 0.0063(19) -0.001(2) 0.0113(18)
    O5W 0.063(3) 0.035(2) 0.043(2) 0.025(2) 0.025(2) 0.009(2)
_geom_special_details
;
All e.s.d.'s (except the e.s.d. in the dihedral angle between two l.s. planes)
are estimated using the full covariance matrix. The cell e.s.d.'s are taken
into account individually in the estimation of e.s.d.'s in distances, angles
and torsion angles; correlations between e.s.d.'s in cell parameters are only
used when they are defined by crystal symmetry. An approximate (isotropic)
treatment of cell e.s.d.'s is used for estimating e.s.d.'s involving l.s.
planes.
;
loop_
    _geom_bond_atom_site_label_1
    _geom_bond_atom_site_label_2
    _geom_bond_site_symmetry_2
    _geom_bond_distance
    _geom_bond_publ_flag
    Er1 O11 2_556 2.227(3) ?
    Er1 O7 2_556 2.268(3) ?
    Er1 O5 . 2.286(3) ?
    Er1 O4 . 2.294(3) ?
    Er1 O9 2_556 2.324(3) ?
    Er1 O4W . 2.396(4) ?
    Er1 O10 . 2.447(3) ?
    Er1 O9 . 2.508(3) ?
    Er1 C5 . 2.848(4) ?
    Er2 O15 1_455 2.198(3) ?
    Er2 O12 1_454 2.291(3) ?
    Er2 O1 . 2.292(3) ?
    Er2 O1W . 2.316(4) ?
    Er2 O2 2_455 2.333(3) ?
    Er2 O14 1_455 2.373(3) ?
    Er2 O14 2 2.474(3) ?
    Er2 O13 2 2.514(3) ?
    Er2 C6 2 2.879(4) ?
    Er2 Er2 2_455 3.9596(4) ?
    Co1 N3 . 2.062(4) ?
    Co1 N2 . 2.085(4) ?
    Co1 O3W . 2.093(4) ?
    Co1 O10 . 2.099(3) ?
    Co1 O2W . 2.120(4) ?
    Co1 O13 . 2.165(3) ?
    S1 O3 . 1.464(3) ?
    S1 O4 . 1.471(3) ?
    S1 O2 . 1.471(3) ?
    S1 O1 . 1.477(3) ?
    S2 O6 . 1.443(4) ?
    S2 O5 . 1.481(3) ?
    S2 O8 . 1.482(4) ?
    S2 O7 . 1.497(3) ?
    C1 O11 . 1.255(6) ?
    C1 O12 . 1.256(5) ?
    C1 C2 . 1.474(6) ?
    C2 N1 . 1.369(6) ?
    C2 C4 . 1.385(6) ?
    C3 N2 . 1.304(6) ?
    C3 N1 . 1.339(6) ?
    C3 H3 . 0.9300 ?
    C4 N2 . 1.380(6) ?
    C4 C5 . 1.462(6) ?
    C5 O9 . 1.258(5) ?
    C5 O10 . 1.272(5) ?
    C6 O14 . 1.267(5) ?
    C6 O13 . 1.269(5) ?
    C6 C7 . 1.470(6) ?
    C6 Er2 2 2.879(4) ?
    C7 C9 . 1.378(7) ?
    C7 N3 . 1.383(6) ?
    C8 N3 . 1.313(6) ?
    C8 N4 . 1.338(6) ?
    C8 H8 . 0.9300 ?
    C9 N4 . 1.376(6) ?
    C9 C10 . 1.492(7) ?
    C10 O16 . 1.234(6) ?
    C10 O15 . 1.266(6) ?
    N1 H1 . 0.86(5) ?
    N4 H2 . 0.86(4) ?
    O2 Er2 2_455 2.333(3) ?
    O7 Er1 2_556 2.268(3) ?
    O9 Er1 2_556 2.324(3) ?
    O11 Er1 2_556 2.227(3) ?
    O12 Er2 1_656 2.291(3) ?
    O13 Er2 2 2.514(3) ?
    O14 Er2 1_655 2.373(3) ?
    O14 Er2 2 2.474(3) ?
    O15 Er2 1_655 2.198(3) ?
    O1W H1W . 0.82(5) ?
    O1W H2W . 0.82(5) ?
    O2W H3W . 0.81(4) ?
    O2W H4W . 0.80(4) ?
    O3W H5W . 0.82(7) ?
    O3W H6W . 0.81(3) ?
    O4W H7W . 0.82(4) ?
    O4W H8W . 0.81(5) ?
    O5W H9W . 0.85(5) ?
    O5W H10W . 0.86(5) ?
loop_
    _geom_angle_atom_site_label_1
    _geom_angle_atom_site_label_2
    _geom_angle_atom_site_label_3
    _geom_angle_site_symmetry_1
    _geom_angle_site_symmetry_3
    _geom_angle
    _geom_angle_publ_flag
    O11 Er1 O7 2_556 2_556 103.78(12) ?
    O11 Er1 O5 2_556 . 87.24(12) ?
    O7 Er1 O5 2_556 . 140.03(11) ?
    O11 Er1 O4 2_556 . 89.33(12) ?
    O7 Er1 O4 2_556 . 137.77(12) ?
    O5 Er1 O4 . . 79.46(12) ?
    O11 Er1 O9 2_556 2_556 77.27(11) ?
    O7 Er1 O9 2_556 2_556 71.65(11) ?
    O5 Er1 O9 . 2_556 73.70(11) ?
    O4 Er1 O9 . 2_556 150.39(11) ?
    O11 Er1 O4W 2_556 . 77.71(14) ?
    O7 Er1 O4W 2_556 . 73.79(12) ?
    O5 Er1 O4W . . 145.94(13) ?
    O4 Er1 O4W . . 70.10(13) ?
    O9 Er1 O4W 2_556 . 130.42(13) ?
    O11 Er1 O10 2_556 . 162.82(11) ?
    O7 Er1 O10 2_556 . 77.34(12) ?
    O5 Er1 O10 . . 102.96(12) ?
    O4 Er1 O10 . . 79.20(11) ?
    O9 Er1 O10 2_556 . 118.64(10) ?
    O4W Er1 O10 . . 86.33(13) ?
    O11 Er1 O9 2_556 . 145.10(10) ?
    O7 Er1 O9 2_556 . 75.86(11) ?
    O5 Er1 O9 . . 73.80(11) ?
    O4 Er1 O9 . . 114.74(11) ?
    O9 Er1 O9 2_556 . 69.47(12) ?
    O4W Er1 O9 . . 132.82(13) ?
    O10 Er1 O9 . . 52.05(10) ?
    O11 Er1 C5 2_556 . 169.83(11) ?
    O7 Er1 C5 2_556 . 71.00(13) ?
    O5 Er1 C5 . . 91.51(12) ?
    O4 Er1 C5 . . 100.37(12) ?
    O9 Er1 C5 2_556 . 92.68(11) ?
    O4W Er1 C5 . . 108.36(14) ?
    O10 Er1 C5 . . 26.44(11) ?
    O9 Er1 C5 . . 26.19(11) ?
    O15 Er2 O12 1_455 1_454 89.96(13) ?
    O15 Er2 O1 1_455 . 102.94(13) ?
    O12 Er2 O1 1_454 . 139.27(12) ?
    O15 Er2 O1W 1_455 . 79.51(14) ?
    O12 Er2 O1W 1_454 . 69.98(12) ?
    O1 Er2 O1W . . 74.63(12) ?
    O15 Er2 O2 1_455 2_455 85.40(13) ?
    O12 Er2 O2 1_454 2_455 78.38(12) ?
    O1 Er2 O2 . 2_455 140.26(11) ?
    O1W Er2 O2 . 2_455 144.73(11) ?
    O15 Er2 O14 1_455 1_455 77.81(12) ?
    O12 Er2 O14 1_454 1_455 149.10(12) ?
    O1 Er2 O14 . 1_455 71.57(11) ?
    O1W Er2 O14 . 1_455 133.35(12) ?
    O2 Er2 O14 2_455 1_455 72.50(11) ?
    O15 Er2 O14 1_455 2 146.41(12) ?
    O12 Er2 O14 1_454 2 111.88(11) ?
    O1 Er2 O14 . 2 77.45(11) ?
    O1W Er2 O14 . 2 131.03(12) ?
    O2 Er2 O14 2_455 2 75.04(11) ?
    O14 Er2 O14 1_455 2 70.43(11) ?
    O15 Er2 O13 1_455 2 161.49(12) ?
    O12 Er2 O13 1_454 2 80.41(11) ?
    O1 Er2 O13 . 2 75.46(11) ?
    O1W Er2 O13 . 2 82.34(12) ?
    O2 Er2 O13 2_455 2 107.80(11) ?
    O14 Er2 O13 1_455 2 118.04(10) ?
    O14 Er2 O13 2 2 51.89(10) ?
    O15 Er2 C6 1_455 2 171.02(13) ?
    O12 Er2 C6 1_454 2 98.50(12) ?
    O1 Er2 C6 . 2 72.49(12) ?
    O1W Er2 C6 . 2 106.14(13) ?
    O2 Er2 C6 2_455 2 93.33(12) ?
    O14 Er2 C6 1_455 2 93.33(11) ?
    O14 Er2 C6 2 2 26.00(11) ?
    O13 Er2 C6 2 2 26.10(11) ?
    O15 Er2 Er2 1_455 2_455 113.19(9) ?
    O12 Er2 Er2 1_454 2_455 138.32(8) ?
    O1 Er2 Er2 . 2_455 71.02(8) ?
    O1W Er2 Er2 . 2_455 145.23(8) ?
    O2 Er2 Er2 2_455 2_455 70.03(8) ?
    O14 Er2 Er2 1_455 2_455 36.06(7) ?
    O14 Er2 Er2 2 2_455 34.37(7) ?
    O13 Er2 Er2 2 2_455 84.04(7) ?
    C6 Er2 Er2 2 2_455 58.22(9) ?
    N3 Co1 N2 . . 102.00(15) ?
    N3 Co1 O3W . . 100.19(16) ?
    N2 Co1 O3W . . 92.08(15) ?
    N3 Co1 O10 . . 170.48(14) ?
    N2 Co1 O10 . . 78.70(13) ?
    O3W Co1 O10 . . 89.25(16) ?
    N3 Co1 O2W . . 95.07(15) ?
    N2 Co1 O2W . . 160.56(15) ?
    O3W Co1 O2W . . 94.00(16) ?
    O10 Co1 O2W . . 82.93(14) ?
    N3 Co1 O13 . . 77.96(13) ?
    N2 Co1 O13 . . 87.28(14) ?
    O3W Co1 O13 . . 177.87(16) ?
    O10 Co1 O13 . . 92.62(12) ?
    O2W Co1 O13 . . 87.26(13) ?
    O3 S1 O4 . . 108.4(2) ?
    O3 S1 O2 . . 110.1(2) ?
    O4 S1 O2 . . 109.7(2) ?
    O3 S1 O1 . . 109.2(2) ?
    O4 S1 O1 . . 107.83(19) ?
    O2 S1 O1 . . 111.55(19) ?
    O6 S2 O5 . . 111.1(2) ?
    O6 S2 O8 . . 112.1(2) ?
    O5 S2 O8 . . 107.4(2) ?
    O6 S2 O7 . . 108.6(2) ?
    O5 S2 O7 . . 109.60(18) ?
    O8 S2 O7 . . 107.9(2) ?
    O11 C1 O12 . . 124.8(4) ?
    O11 C1 C2 . . 119.4(4) ?
    O12 C1 C2 . . 115.8(4) ?
    N1 C2 C4 . . 104.3(4) ?
    N1 C2 C1 . . 121.7(4) ?
    C4 C2 C1 . . 133.7(4) ?
    N2 C3 N1 . . 111.4(4) ?
    N2 C3 H3 . . 124.3 ?
    N1 C3 H3 . . 124.3 ?
    N2 C4 C2 . . 109.5(4) ?
    N2 C4 C5 . . 115.7(4) ?
    C2 C4 C5 . . 134.8(4) ?
    O9 C5 O10 . . 118.6(4) ?
    O9 C5 C4 . . 123.8(4) ?
    O10 C5 C4 . . 117.6(4) ?
    O9 C5 Er1 . . 61.7(2) ?
    O10 C5 Er1 . . 58.9(2) ?
    C4 C5 Er1 . . 163.6(3) ?
    O14 C6 O13 . . 118.8(4) ?
    O14 C6 C7 . . 124.0(4) ?
    O13 C6 C7 . . 117.2(4) ?
    O14 C6 Er2 . 2 58.8(2) ?
    O13 C6 Er2 . 2 60.7(2) ?
    C7 C6 Er2 . 2 172.0(3) ?
    C9 C7 N3 . . 109.4(4) ?
    C9 C7 C6 . . 134.6(4) ?
    N3 C7 C6 . . 116.0(4) ?
    N3 C8 N4 . . 111.3(4) ?
    N3 C8 H8 . . 124.3 ?
    N4 C8 H8 . . 124.3 ?
    N4 C9 C7 . . 104.8(4) ?
    N4 C9 C10 . . 120.1(4) ?
    C7 C9 C10 . . 134.9(4) ?
    O16 C10 O15 . . 124.0(5) ?
    O16 C10 C9 . . 117.7(4) ?
    O15 C10 C9 . . 118.3(4) ?
    C3 N1 C2 . . 108.8(4) ?
    C3 N1 H1 . . 123(5) ?
    C2 N1 H1 . . 127(5) ?
    C3 N2 C4 . . 106.0(4) ?
    C3 N2 Co1 . . 141.3(3) ?
    C4 N2 Co1 . . 112.6(3) ?
    C8 N3 C7 . . 106.0(4) ?
    C8 N3 Co1 . . 139.7(3) ?
    C7 N3 Co1 . . 114.1(3) ?
    C8 N4 C9 . . 108.5(4) ?
    C8 N4 H2 . . 120(4) ?
    C9 N4 H2 . . 131(4) ?
    S1 O1 Er2 . . 143.0(2) ?
    S1 O2 Er2 . 2_455 142.13(19) ?
    S1 O4 Er1 . . 142.7(2) ?
    S2 O5 Er1 . . 141.0(2) ?
    S2 O7 Er1 . 2_556 143.41(19) ?
    C5 O9 Er1 . 2_556 143.6(3) ?
    C5 O9 Er1 . . 92.2(3) ?
    Er1 O9 Er1 2_556 . 110.53(12) ?
    C5 O10 Co1 . . 115.3(3) ?
    C5 O10 Er1 . . 94.6(3) ?
    Co1 O10 Er1 . . 144.42(15) ?
    C1 O11 Er1 . 2_556 144.9(3) ?
    C1 O12 Er2 . 1_656 136.0(3) ?
    C6 O13 Co1 . . 114.4(3) ?
    C6 O13 Er2 . 2 93.2(3) ?
    Co1 O13 Er2 . 2 150.77(15) ?
    C6 O14 Er2 . 1_655 141.8(3) ?
    C6 O14 Er2 . 2 95.2(3) ?
    Er2 O14 Er2 1_655 2 109.57(11) ?
    C10 O15 Er2 . 1_655 158.3(3) ?
    Er2 O1W H1W . . 123(4) ?
    Er2 O1W H2W . . 125(4) ?
    H1W O1W H2W . . 108(6) ?
    Co1 O2W H3W . . 111(5) ?
    Co1 O2W H4W . . 119(5) ?
    H3W O2W H4W . . 119(6) ?
    Co1 O3W H5W . . 112(5) ?
    Co1 O3W H6W . . 113(5) ?
    H5W O3W H6W . . 126(7) ?
    Er1 O4W H7W . . 130(5) ?
    Er1 O4W H8W . . 107(5) ?
    H7W O4W H8W . . 91(7) ?
    H9W O5W H10W . . 104(7) ?
loop_
    _geom_hbond_atom_site_label_D
    _geom_hbond_atom_site_label_H
    _geom_hbond_atom_site_label_A
    _geom_hbond_site_symmetry_A
    _geom_hbond_distance_DH
    _geom_hbond_distance_HA
    _geom_hbond_distance_DA
    _geom_hbond_angle_DHA
    N1 H1 O8 2_656 0.86(5) 1.95(5) 2.806(6) 176(7)
    O1W H1W O8 2_555 0.82(5) 2.08(5) 2.885(6) 166(5)
    N4 H2 O3 1_665 0.86(4) 1.93(3) 2.785(5) 172(7)
    O1W H2W O3 2_555 0.82(5) 2.01(4) 2.822(5) 170(4)
    O1W H2W O4 2_555 0.82(5) 2.58(5) 3.048(5) 118(5)
    O2W H3W O16 2_665 0.81(4) 1.92(5) 2.730(5) 176(8)
    O2W H4W O3 2_555 0.80(4) 2.49(5) 2.897(5) 113(4)
    O3W H5W O5W . 0.82(7) 1.89(7) 2.692(7) 169(7)
    O3W H6W O6 2_556 0.81(3) 2.57(4) 3.336(6) 158(8)
    O4W H7W O5W . 0.82(4) 1.98(4) 2.752(6) 158(6)
    O4W H8W O2W . 0.81(5) 2.57(7) 3.167(6) 132(6)
    O5W H9W O8 1_565 0.85(5) 1.90(5) 2.737(6) 169(5)
    O5W H10W O16 2_665 0.86(5) 1.97(6) 2.787(6) 159(7)
    C3 H3 O6 1_665 0.93 2.46 3.224(7) 140
data_global
_journal_date_recd_electronic     2010-11-03
_journal_date_accepted     2010-11-15
_journal_name_full     'Acta Crystallographica, Section E'
_journal_year     2010
_journal_volume     66
_journal_issue     12
_journal_page_first     m1615
_journal_page_last     m1616
_journal_paper_category     QM
_journal_coeditor_code     PV2354
_publ_contact_author_name     'Feng, sun'
_publ_contact_author_address
;
School of Chemistry and Environment
South China Normal University
Guangzhou 510631
People's Republic of China
;
_publ_contact_author_email     fengsun1974@yahoo.com.cn
_publ_contact_author_fax     '86 020 39310187'
_publ_contact_author_phone     '86 020 39310187'
_publ_section_title
;\
Poly[[tetraaqua(\m~4~-imidazole-4,5-dicarboxylato)(\m~3~-imidazole-4,5-\
dicarboxylato)-\m~3~-sulfato-\m~2~-sulfato-cobalt(II)dierbium(III)]
monohydrate]
;
loop_
    _publ_author_name
    _publ_author_footnote
    _publ_author_address
    'Sun, Feng' .
;
School of Chemistry and Environment
South China Normal University
Guangzhou 510631
People's Republic of China
;
