# Supplementary material for: Poly[[tetra­aqua­(μ4-imidazole-4,5-dicarboxyl­ato)(μ3-imidazole-4,5-dicarboxyl­ato)-μ3-sulfato-μ2-sulfato-cobalt(II)dierbium(III)] monohydrate]
Source: Acta Crystallogr Sect E Struct Rep Online. 2010 Nov 20;66(Pt 12):m1615–6. doi: 10.1107/S1600536810047203 (PMC3011513; doi:10.1107/S1600536810047203)
Supplement: Supplementary file 2 [file e-66-m1615-Isup2.hkl]

# 
# h,k,l, Fc-squared, Fo-squared, sigma(Fo-squared) and status flag 
# 
data_I
_shelx_title ' s in P-1' 
_shelx_refln_list_code          4 
_shelx_F_calc_maximum      309.16 
_exptl_crystal_F_000       930.00 
_reflns_d_resolution_high  0.8348 
 
loop_ 
 _symmetry_equiv_pos_as_xyz 
 'x, y, z' 
 '-x, -y, -z' 
 
_cell_length_a     9.0512 
_cell_length_b    10.6827 
_cell_length_c    12.8945 
_cell_angle_alpha  92.955 
_cell_angle_beta   97.054 
_cell_angle_gamma 108.612 
 
_shelx_F_squared_multiplier     1.000 
 
loop_ 
 _refln_index_h 
 _refln_index_k 
 _refln_index_l 
 _refln_F_squared_calc 
 _refln_F_squared_meas 
 _refln_F_squared_sigma 
 _refln_observed_status 
   1   0   0      407.75      453.86     14.68 o 
   2   0   0      417.48      492.03     29.56 o 
   3   0   0     1361.75     1321.91     42.18 o 
   4   0   0    51057.18    50371.23    866.07 o 
   5   0   0      330.29      334.84     61.45 o 
   6   0   0     2495.33     2555.97     77.81 o 
   7   0   0    22569.56    22690.62    606.48 o 
   8   0   0     5183.55     5150.09    232.34 o 
   9   0   0        1.76       18.72     39.76 o 
  10   0   0      295.38      302.31     81.09 o 
 -10   1   0     4886.60     4485.96    238.37 o 
  -9   1   0      111.25       33.83     43.19 o 
  -8   1   0     6088.30     6157.96    257.27 o 
  -7   1   0     2121.62     2146.04    136.70 o 
  -6   1   0     8108.60     7966.28    269.23 o 
  -5   1   0       71.89      106.39     35.22 o 
  -4   1   0    45464.40    45501.16    895.27 o 
  -3   1   0     7238.01     7506.41    127.72 o 
  -2   1   0     7924.30     8244.78    206.67 o 
  -1   1   0     1213.00     1302.77     43.65 o 
   1   1   0      277.65      302.90     15.13 o 
   2   1   0       11.30       90.17     29.98 o 
   3   1   0     3786.58     3619.28     84.24 o 
   4   1   0    18166.80    18066.11    447.59 o 
   5   1   0       42.33       77.80     50.51 o 
   6   1   0     5679.99     5943.95    195.27 o 
   7   1   0    20119.03    21101.57    573.95 o 
   8   1   0     3495.85     3385.60    183.22 o 
   9   1   0      279.93      192.86     65.62 o 
 -10   2   0    12887.88    12650.12    445.13 o 
  -9   2   0      105.08      112.42     53.66 o 
  -8   2   0     5904.11     5758.80    244.58 o 
  -7   2   0      202.63      372.29     66.82 o 
  -6   2   0    18825.11    18526.71    494.06 o 
  -5   2   0     2133.25     2076.45     87.72 o 
  -4   2   0    24181.01    25088.28    587.58 o 
  -3   2   0    30676.09    30451.81    675.99 o 
  -2   2   0     1135.63     1252.17     55.51 o 
  -1   2   0     1902.22     1906.25     32.80 o 
   0   2   0    10009.21     9863.77    225.30 o 
   1   2   0    19036.81    18441.45    225.22 o 
   2   2   0     4372.05     4426.49    135.26 o 
   3   2   0    19056.64    18576.55    304.73 o 
   5   2   0     8926.82     9041.32    187.12 o 
   6   2   0      988.77      993.56     56.02 o 
   7   2   0     9792.63    10091.02    235.73 o 
   8   2   0      861.68      889.80    101.76 o 
   9   2   0      544.37      673.12     96.76 o 
 -10   3   0     9789.96     9636.24    373.03 o 
  -9   3   0     1180.06     1029.74    110.01 o 
  -8   3   0     4213.50     3971.42    196.01 o 
  -7   3   0      411.75      372.84     64.23 o 
  -6   3   0    11516.06    11564.86    344.95 o 
  -5   3   0       18.37       -5.10     19.93 o 
  -4   3   0    15887.25    14837.68    376.27 o 
  -3   3   0    32869.84    32074.96    707.41 o 
  -2   3   0      878.78      925.40     24.42 o 
  -1   3   0      765.49      695.06     20.37 o 
   0   3   0      941.14      898.35     34.10 o 
   1   3   0    30926.74    30238.73    378.48 o 
   2   3   0     2382.80     2507.26     66.74 o 
   3   3   0    47494.33    45162.76   1036.09 o 
   4   3   0     3182.37     3369.28     95.80 o 
   5   3   0    18282.15    18993.45    391.15 o 
   6   3   0       31.98       48.99     54.40 o 
   7   3   0    13848.12    14032.67    280.86 o 
   8   3   0     4216.48     4263.45    209.08 o 
   9   3   0     1143.46     1366.81    127.71 o 
 -10   4   0     5552.39     5718.02    272.66 o 
  -9   4   0     5648.68     5370.76    245.78 o 
  -8   4   0      557.01      593.23     82.95 o 
  -7   4   0     5740.78     5790.59    226.04 o 
  -6   4   0      659.43      636.60     68.40 o 
  -5   4   0     6036.66     5852.31    198.52 o 
  -4   4   0     2442.45     2289.41    101.67 o 
  -3   4   0    29611.16    29294.64    353.08 o 
  -2   4   0       34.51       48.81     18.08 o 
  -1   4   0      679.27      727.11     21.47 o 
   0   4   0      306.04      323.25     28.03 o 
   1   4   0    63468.95    60969.60   3176.66 o 
   2   4   0     1253.49     1277.39     47.32 o 
   3   4   0    16623.65    18549.88    442.44 o 
   4   4   0     2207.52     2289.11     79.58 o 
   5   4   0    10904.35    10990.09    225.29 o 
   6   4   0      599.74      648.62     53.15 o 
   7   4   0     5576.59     5681.78    209.82 o 
 -10   5   0     6403.94     6534.97    288.32 o 
  -9   5   0     5279.98     5098.19    236.14 o 
  -8   5   0        0.75        5.93     31.97 o 
  -7   5   0    28655.38    27302.25    684.52 o 
  -6   5   0       25.08       46.25     31.14 o 
  -5   5   0     3271.83     3179.67    134.10 o 
  -4   5   0     1841.24     1824.98     47.47 o 
  -3   5   0    54951.68    53253.75    626.25 o 
  -2   5   0     3470.71     3700.36     66.41 o 
  -1   5   0     1411.81     1466.81     32.27 o 
   0   5   0    18760.74    17513.23    285.47 o 
   1   5   0    17685.50    17944.58    421.31 o 
   2   5   0     2159.04     2167.69     65.65 o 
   3   5   0        8.86       26.03     21.69 o 
   4   5   0    17945.63    18533.84    469.78 o 
   5   5   0     3645.47     3579.58    159.87 o 
   6   5   0      342.22      375.07     60.52 o 
   7   5   0       10.74       76.27     37.53 o 
 -10   6   0      803.78      639.66     96.48 o 
  -9   6   0     6191.05     6021.35    255.33 o 
  -8   6   0      468.21      410.65     68.40 o 
  -7   6   0    18660.39    17117.36    469.32 o 
  -6   6   0      940.10      764.40     70.06 o 
  -5   6   0      744.79      756.26     41.71 o 
  -4   6   0      709.04      831.90     49.14 o 
  -3   6   0    31787.33    31267.68    460.89 o 
  -2   6   0     3797.66     3638.41    118.17 o 
  -1   6   0      408.19      384.67     30.90 o 
   0   6   0    19251.13    19093.79    315.31 o 
   1   6   0    10212.67    10243.20    196.94 o 
   2   6   0     4052.26     3937.22    139.11 o 
   3   6   0      276.12      291.93     55.14 o 
   4   6   0    15758.51    15523.86    421.40 o 
   5   6   0       17.28       41.98     32.62 o 
   6   6   0       13.47       23.35     30.21 o 
   7   6   0     2363.07     2312.68    137.16 o 
 -10   7   0     1046.82     1001.75    113.07 o 
  -9   7   0     6546.33     6193.55    255.51 o 
  -8   7   0      316.00      210.01     54.96 o 
  -7   7   0     3587.98     3425.64    159.50 o 
  -6   7   0     9821.58     9361.03    192.09 o 
  -5   7   0     9056.68     8896.58    179.86 o 
  -4   7   0      401.17      456.57     43.79 o 
  -3   7   0       39.91       44.56     15.56 o 
  -2   7   0    21830.22    22042.96    357.72 o 
  -1   7   0      145.22      154.28     25.33 o 
   0   7   0      587.62      593.54     40.85 o 
   1   7   0      894.30      906.73     50.08 o 
   2   7   0     7605.00     7757.37    171.46 o 
   3   7   0        6.03        2.87     25.86 o 
   4   7   0     5207.92     4983.27    203.61 o 
   5   7   0     2666.44     2243.45    132.62 o 
   6   7   0       35.18       39.85     38.18 o 
 -10   8   0     4471.05     3867.62    204.82 o 
  -9   8   0     2295.49     2090.75    152.92 o 
  -8   8   0      157.68      138.36     29.08 o 
  -7   8   0     2287.55     2166.98     82.55 o 
  -6   8   0    14257.72    13992.18    263.10 o 
  -5   8   0     2490.81     2531.12    117.89 o 
  -4   8   0      247.47      305.19     46.34 o 
  -3   8   0      481.09      518.46     38.32 o 
  -2   8   0    16364.79    16587.50    482.29 o 
  -1   8   0      494.67      455.48     38.69 o 
   0   8   0     3643.64     3511.11    104.24 o 
   1   8   0     4364.30     4422.39    235.73 o 
   2   8   0    12223.15    11731.40    351.16 o 
   3   8   0     2388.40     2201.83    131.42 o 
   4   8   0     1421.02     1252.54    100.83 o 
   5   8   0    10205.45     8991.58    307.50 o 
  -9   9   0      930.87      727.93     57.12 o 
  -8   9   0     4061.04     3727.68    162.56 o 
  -7   9   0     1716.80     1592.48     99.44 o 
  -6   9   0    12433.49    12574.03    346.89 o 
  -5   9   0     1073.49     1034.65     78.41 o 
  -4   9   0      193.02      337.35     51.44 o 
  -3   9   0     3384.28     3342.01    100.79 o 
  -2   9   0    13174.12    13230.78    254.05 o 
  -1   9   0     2292.39     2195.13    152.08 o 
   0   9   0     2892.27     2830.29     97.02 o 
   1   9   0     8005.25     7686.08    344.20 o 
   2   9   0     1970.37     1784.04    119.28 o 
   3   9   0      157.28      164.41     47.54 o 
   4   9   0      698.58      419.09     72.10 o 
  -9  10   0      181.56      166.54     45.32 o 
  -8  10   0     6490.63     5747.49    218.44 o 
  -7  10   0     1567.92     1484.79    101.39 o 
  -6  10   0     8368.61     8346.91    272.01 o 
  -5  10   0     2884.97     2811.28    140.22 o 
  -4  10   0       44.64       77.85     32.62 o 
  -3  10   0     3393.69     3422.32    132.39 o 
  -2  10   0     6812.67     7004.62    168.64 o 
  -1  10   0     9130.49     9027.09    311.26 o 
   0  10   0       78.04       80.76     25.39 o 
   1  10   0     3625.00     3610.91    117.90 o 
   2  10   0        3.09       63.39     40.22 o 
  -8  11   0      936.91     1043.27     91.57 o 
  -7  11   0     1730.06     1687.38    114.09 o 
  -6  11   0     3957.28     4000.70    180.91 o 
  -5  11   0     2237.14     2392.38    136.61 o 
  -4  11   0       35.80       63.48     35.31 o 
  -3  11   0     6545.54     6376.40    240.78 o 
  -2  11   0      884.92      889.00     58.81 o 
  -1  11   0     3292.93     3244.14    229.15 o 
   0  11   0      599.58      623.61    104.91 o 
   1  11   0     6654.42     6591.39    174.73 o 
   2  11   0      607.95      537.72     81.37 o 
  -6  12   0        3.32      -19.93     24.84 o 
  -5  12   0     5335.46     5857.59    238.74 o 
  -4  12   0     1591.75     1620.47    121.31 o 
  -3  12   0     1016.85     1077.75     95.64 o 
  -2  12   0      691.39      715.46     58.03 o 
  -1  12   0     2356.17     2547.60    151.57 o 
   0  12   0       75.22       91.80     32.99 o 
   0 -12   1      755.44      738.47     61.37 o 
   1 -12   1     3934.91     3915.07    221.92 o 
   2 -12   1      727.68      662.13     56.11 o 
   3 -12   1     3553.97     3731.38    183.04 o 
   4 -12   1     3097.41     3524.71    180.35 o 
   5 -12   1      331.83      268.76     61.45 o 
   6 -12   1      737.96      750.13     86.93 o 
  -2 -11   1        2.50       38.09     35.03 o 
  -1 -11   1      723.66      616.99     55.70 o 
   0 -11   1     5377.95     5214.41    151.49 o 
   1 -11   1     4064.39     4329.90    133.04 o 
   2 -11   1      351.69      408.81     44.62 o 
   3 -11   1      202.04      149.40     44.76 o 
   4 -11   1     9250.11     9013.36    300.46 o 
   5 -11   1     1228.33     1174.50     97.22 o 
   6 -11   1      109.35       84.06     38.55 o 
   7 -11   1      508.81      519.55     72.20 o 
   8 -11   1    11410.45    11061.62    344.85 o 
  -3 -10   1      580.89      631.23     86.38 o 
  -2 -10   1     2286.57     2123.15    137.16 o 
  -1 -10   1     1663.82     1679.88     79.39 o 
   0 -10   1    12380.68    12882.10    263.40 o 
   1 -10   1     1415.18     1377.71     69.51 o 
   2 -10   1      153.24      172.94     38.32 o 
   3 -10   1      153.91      153.07     29.42 o 
   4 -10   1     7983.05     7807.90    260.98 o 
   5 -10   1      539.22      525.39     67.38 o 
   6 -10   1     1691.86     1586.55    104.17 o 
   7 -10   1     1758.86     1663.10    107.04 o 
   8 -10   1     6319.34     6147.21    227.15 o 
   9 -10   1       12.17       43.28     31.88 o 
  -4  -9   1     4815.63     4563.26    211.12 o 
  -3  -9   1       31.97       60.33     37.35 o 
  -2  -9   1    13801.71    13399.60    397.68 o 
  -1  -9   1       32.77       25.06     19.90 o 
   0  -9   1    19423.11    19224.47    519.32 o 
   1  -9   1     2568.63     2627.63    106.90 o 
   2  -9   1     7331.91     7291.10    168.14 o 
   3  -9   1      400.30      445.10     40.54 o 
   4  -9   1     8606.26     8494.36    264.22 o 
   5  -9   1     6511.76     6331.64    216.77 o 
   6  -9   1      531.42      540.40     61.72 o 
   7  -9   1     4377.57     4041.39    166.45 o 
   8  -9   1     1230.64     1184.99     66.22 o 
   9  -9   1     2759.79     2502.74    100.26 o 
  -5  -8   1      260.57      258.29     60.15 o 
  -4  -8   1     7919.19     7822.91    281.09 o 
  -3  -8   1       24.75       47.17     35.96 o 
  -2  -8   1    14821.57    14531.10    409.63 o 
  -1  -8   1       54.14       57.68     20.98 o 
   0  -8   1    10390.16    10100.62    207.53 o 
   1  -8   1       81.88       67.76     20.11 o 
   2  -8   1     8018.94     8163.11    179.01 o 
   3  -8   1     5038.34     4940.97    121.64 o 
   4  -8   1     8242.56     8148.77    244.95 o 
   5  -8   1     8056.65     7993.32    171.33 o 
   6  -8   1      198.58      206.66     30.44 o 
   7  -8   1     8082.66     7616.35    188.14 o 
   8  -8   1      842.85      823.04     83.69 o 
   9  -8   1     5491.43     5340.80    152.23 o 
  10  -8   1      219.84      205.07     36.79 o 
  -6  -7   1    10436.80    10051.99    329.93 o 
  -5  -7   1      640.17      676.73     82.20 o 
  -4  -7   1     2210.85     1999.89    124.19 o 
  -3  -7   1     3171.58     3219.80    156.90 o 
  -2  -7   1     5238.19     5510.79    209.27 o 
  -1  -7   1      976.45     1016.40     53.33 o 
   0  -7   1     2322.39     2257.01     77.92 o 
   1  -7   1    10670.82    10659.94    386.33 o 
   2  -7   1        5.49       11.55     14.37 o 
   3  -7   1     6947.59     6979.43    209.43 o 
   4  -7   1      287.01      342.46     30.40 o 
   5  -7   1    10879.32    10902.16    210.64 o 
   6  -7   1      212.75      176.91     27.81 o 
   7  -7   1     4978.36     4725.15    127.44 o 
   8  -7   1      833.00      833.54     88.51 o 
   9  -7   1     3134.67     2821.29    167.56 o 
  10  -7   1      510.40      435.31     84.06 o 
  -7  -6   1     2214.04     2024.36    127.90 o 
  -6  -6   1    11308.40    10816.49    338.09 o 
  -5  -6   1     3279.84     3275.50    159.22 o 
  -4  -6   1      692.51      586.09     70.90 o 
  -3  -6   1    17106.26    17431.07    455.42 o 
  -2  -6   1    11989.75    12210.18    342.44 o 
  -1  -6   1     2657.95     2482.65     79.46 o 
   0  -6   1      645.88      684.99     40.64 o 
   1  -6   1    52962.36    51597.05    614.77 o 
   2  -6   1     1500.45     1630.98     42.27 o 
   3  -6   1       25.46       30.54     12.88 o 
   4  -6   1     5900.68     5868.82    143.37 o 
   5  -6   1    32642.87    31153.21    707.96 o 
   6  -6   1     4681.80     4411.54    177.11 o 
   7  -6   1     2254.38     2286.63    133.46 o 
   8  -6   1     9390.17     9274.43    321.68 o 
   9  -6   1     1561.41     1593.03    127.71 o 
  10  -6   1      205.29      169.79     62.37 o 
  -7  -5   1      753.24      743.37     79.52 o 
  -6  -5   1     1936.97     2061.43    121.96 o 
  -5  -5   1     5795.70     5713.39    211.30 o 
  -4  -5   1      207.48      192.16     29.18 o 
  -3  -5   1    22035.60    22822.94    379.25 o 
  -2  -5   1      322.82      394.53     27.41 o 
  -1  -5   1       84.75      134.13     21.85 o 
   0  -5   1      154.99      126.73     19.98 o 
   1  -5   1    73446.45    69434.25   3252.89 o 
   2  -5   1     4508.71     4545.72     78.70 o 
   3  -5   1     1113.39     1169.62     35.09 o 
   4  -5   1     4455.18     4480.37     77.31 o 
   5  -5   1    44265.68    42926.30    966.53 o 
   6  -5   1      210.77      174.60     44.95 o 
   7  -5   1     1431.69     1404.07    104.73 o 
   8  -5   1    12578.18    11902.39    382.76 o 
   9  -5   1     1676.94     1536.41    126.23 o 
  10  -5   1      409.49      431.14     87.67 o 
  -7  -4   1     6821.11     7090.77    253.84 o 
  -6  -4   1      484.56      457.47     44.93 o 
  -5  -4   1    12892.64    13521.64    359.17 o 
  -4  -4   1       91.20       95.07     35.31 o 
  -3  -4   1    19166.18    19553.44    334.20 o 
  -2  -4   1    21511.66    22040.39    485.35 o 
  -1  -4   1     5068.21     5201.23    111.00 o 
   0  -4   1     8620.97     8278.72    150.69 o 
   1  -4   1    21151.29    20846.85    258.35 o 
   2  -4   1     8891.36     8100.20    115.81 o 
   3  -4   1      864.41      976.99     28.63 o 
   4  -4   1     7267.17     7247.11    126.79 o 
   5  -4   1      822.72      833.63     70.62 o 
   6  -4   1     3921.51     3876.15    169.32 o 
   7  -4   1      890.31      730.86     82.11 o 
   8  -4   1    14561.57    13624.53    426.41 o 
   9  -4   1      275.79      277.38     70.16 o 
  10  -4   1      889.08      906.39    115.01 o 
  -9  -3   1    12920.03    13303.96    441.15 o 
  -8  -3   1        0.14       -4.82     37.53 o 
  -7  -3   1     6395.56     6689.32    213.53 o 
  -6  -3   1      200.35      209.50     34.89 o 
  -5  -3   1    27614.04    27004.02    447.76 o 
  -4  -3   1     2159.11     2363.40     76.69 o 
  -3  -3   1    16833.54    16712.19    282.58 o 
  -2  -3   1    33143.41    31079.45    473.07 o 
  -1  -3   1    13696.31    13856.08    220.98 o 
   0  -3   1    20435.07    19031.55    400.55 o 
   1  -3   1     9191.55     9222.53    128.18 o 
   2  -3   1    57794.95    56646.58    653.36 o 
   3  -3   1      328.36      386.40     65.34 o 
   4  -3   1    44521.34    43530.56    965.51 o 
   5  -3   1     2403.32     2267.63    116.77 o 
   6  -3   1    19247.80    18629.12    497.40 o 
   7  -3   1       27.30       14.74     31.88 o 
   8  -3   1    16435.03    15412.00    470.06 o 
   9  -3   1     9070.11     8529.95    330.86 o 
  10  -3   1     2223.31     2187.56    163.21 o 
  -9  -2   1     8786.83     9360.34    351.16 o 
  -8  -2   1     2887.84     3056.60    173.49 o 
  -7  -2   1       37.26       29.67     20.75 o 
  -6  -2   1     2678.69     2860.33     94.78 o 
  -5  -2   1     4402.48     4463.59    115.66 o 
  -4  -2   1      909.93      981.22     50.32 o 
  -3  -2   1      112.98      191.85     40.31 o 
  -2  -2   1    14233.09    14228.60    323.35 o 
  -1  -2   1       81.65       83.78     17.70 o 
   1  -2   1    12920.23    13882.71    168.77 o 
   2  -2   1    25084.63    25718.52    378.86 o 
   3  -2   1      102.35      207.38     36.61 o 
   4  -2   1    19327.73    19582.87    301.94 o 
   5  -2   1     7506.97     7469.36    133.16 o 
   6  -2   1     8019.59     8262.39    277.38 o 
   7  -2   1      252.18      244.21     57.74 o 
   8  -2   1    15780.59    15600.23    476.36 o 
   9  -2   1     6241.63     5917.46    267.10 o 
  10  -2   1     1470.48     1491.18    137.90 o 
  -9  -1   1     5421.09     5326.64    250.41 o 
  -8  -1   1     7855.63     7368.89    285.72 o 
  -7  -1   1      128.05      157.92     47.73 o 
  -6  -1   1    14852.55    15144.47    277.49 o 
  -5  -1   1      133.38      255.45     29.66 o 
  -4  -1   1     9506.25     9939.19    185.74 o 
  -3  -1   1      993.21      995.48     38.60 o 
  -2  -1   1    65914.74    61686.09   1045.63 o 
  -1  -1   1    11247.71    11816.95    250.51 o 
   0  -1   1      375.64      449.53     29.52 o 
   1  -1   1    18826.86    19152.39    280.40 o 
   2  -1   1    31605.03    31827.07    512.60 o 
   3  -1   1     3484.87     3294.75     65.62 o 
   4  -1   1     6286.47     6465.06    119.19 o 
   5  -1   1    18739.47    18235.92    322.89 o 
   6  -1   1      677.03      598.33     71.45 o 
   7  -1   1     1147.16     1106.11     98.79 o 
   8  -1   1     1103.38     1039.29    107.32 o 
   9  -1   1     5650.62     5932.66    268.67 o 
  10  -1   1        1.46       53.10     50.97 o 
 -10   0   1     2538.93     2278.48    167.47 o 
  -9   0   1     2873.64     2563.18    167.19 o 
  -8   0   1    12680.81    12803.96    409.63 o 
  -7   0   1     1080.53     1218.43    100.93 o 
  -6   0   1    16948.29    17525.99    370.25 o 
  -5   0   1     1834.82     1959.09     64.33 o 
  -4   0   1     2389.79     2444.87     71.45 o 
  -3   0   1       41.00      161.14     78.59 o 
  -2   0   1    85945.54    77288.88   1684.97 o 
  -1   0   1    20390.51    21011.67    416.21 o 
   0   0   1      134.58      117.33     11.49 o 
   1   0   1    40406.64    35933.58    828.58 o 
   2   0   1     8301.13     7850.35    170.34 o 
   3   0   1     6054.30     6120.70    114.73 o 
   4   0   1       86.53       91.33     22.52 o 
   5   0   1    48630.92    46253.84    997.77 o 
   6   0   1     2164.21     2265.04     71.17 o 
   7   0   1      589.05      595.08     78.96 o 
   8   0   1       11.56       35.03     40.31 o 
   9   0   1    10923.63    10789.43    389.15 o 
  10   0   1      758.35      725.02    106.39 o 
 -10   1   1      287.78      218.81     68.86 o 
  -9   1   1     1238.40     1267.74    119.46 o 
  -8   1   1    14724.87    14486.80    445.87 o 
  -7   1   1       27.07       39.02     34.66 o 
  -6   1   1     2185.48     2271.06    124.74 o 
  -5   1   1    13095.76    13487.47    248.65 o 
  -4   1   1     7772.77     7977.38    144.39 o 
  -3   1   1      801.80      808.96     26.36 o 
  -2   1   1    24769.79    25767.10    374.50 o 
  -1   1   1    27867.96    28188.34    562.27 o 
   0   1   1     1662.84     1532.34     30.44 o 
   1   1   1     1191.27     1340.19     90.73 o 
   2   1   1     1586.40     1618.61     71.08 o 
   3   1   1    15391.16    15693.51    326.55 o 
   4   1   1     4332.04     4270.16    101.38 o 
   5   1   1    36746.09    37012.75    907.54 o 
   6   1   1      198.06      279.96     30.96 o 
   7   1   1     1994.70     2016.57    132.44 o 
   8   1   1      216.13      176.92     59.41 o 
   9   1   1     5898.92     6052.86    272.38 o 
 -10   2   1     1400.40     1501.56    136.42 o 
  -9   2   1     5925.42     5932.29    264.13 o 
  -8   2   1    17417.43    17236.17    504.07 o 
  -7   2   1     1317.96     1282.66    101.95 o 
  -6   2   1     4215.05     4535.36    183.04 o 
  -5   2   1    47388.66    47139.44   1754.71 o 
  -4   2   1     4192.73     4622.22     98.05 o 
  -3   2   1     1518.81     1569.17     45.78 o 
  -2   2   1     3733.48     4219.59     72.26 o 
  -1   2   1    71586.52    64651.26   1775.34 o 
   0   2   1    16737.23    16606.03    243.66 o 
   1   2   1    12653.81    12357.38    197.75 o 
   2   2   1    13822.50    13030.19    314.36 o 
   3   2   1    35856.10    34911.91    532.96 o 
   4   2   1      268.09      383.22    144.16 o 
   5   2   1     3504.40     3350.07    111.07 o 
   6   2   1    13254.11    13675.84    262.35 o 
   7   2   1     2712.84     2962.15    122.20 o 
   8   2   1     2774.40     2807.48    168.30 o 
   9   2   1       70.95       70.06     54.68 o 
 -10   3   1       45.90      110.10     56.07 o 
  -9   3   1     4160.75     4294.59    218.07 o 
  -8   3   1     4047.90     3969.10    195.27 o 
  -7   3   1     1625.31     1754.57    119.09 o 
  -6   3   1     1435.73     1621.21    103.61 o 
  -5   3   1    39988.32    41830.95    941.33 o 
  -4   3   1     2445.79     2717.21    110.56 o 
  -3   3   1       56.08       77.01     16.87 o 
  -2   3   1       41.55       66.14      8.88 o 
  -1   3   1    74993.14    68589.63   1003.86 o 
   0   3   1      819.14      774.88     29.77 o 
   1   3   1     6579.98     6473.08    112.19 o 
   2   3   1    21305.32    20125.45    323.63 o 
   3   3   1     9817.66     9896.57    249.12 o 
   4   3   1       93.01      362.37     45.88 o 
   5   3   1     4507.88     4564.39    121.84 o 
   6   3   1    17498.51    17862.76    328.85 o 
   7   3   1      313.82      324.31     41.17 o 
   8   3   1     5271.03     5594.39    247.63 o 
 -10   4   1     1395.73     1348.27    129.47 o 
  -9   4   1     8067.47     7758.69    303.89 o 
  -8   4   1      883.33      955.60     98.15 o 
  -7   4   1     8760.67     8690.28    292.58 o 
  -6   4   1      158.25      118.35     39.67 o 
  -5   4   1    27162.26    26733.68    631.69 o 
  -4   4   1    25936.30    26953.88    755.69 o 
  -3   4   1    13613.49    13073.21    206.65 o 
  -2   4   1     2384.79     2267.06     44.32 o 
  -1   4   1    10998.86    10698.94    177.61 o 
   0   4   1    18593.18    17644.60    383.04 o 
   1   4   1       64.96       78.12     10.72 o 
   2   4   1    25482.62    25790.68    572.56 o 
   3   4   1      191.43      162.62     24.36 o 
   4   4   1     5857.83     6042.93    146.01 o 
   5   4   1        1.23        7.21     18.50 o 
   6   4   1     8775.17     8959.68    202.33 o 
   7   4   1      243.86      198.42     48.93 o 
 -10   5   1      363.44      317.88     78.31 o 
  -9   5   1     9744.04     9645.70    345.13 o 
  -8   5   1     6141.83     5838.69    236.70 o 
  -7   5   1      489.74      536.05     71.18 o 
  -6   5   1     5153.25     5332.30    198.14 o 
  -5   5   1    19672.59    19244.96    476.55 o 
  -4   5   1    16774.00    16924.05    265.31 o 
  -3   5   1     2411.44     2332.41     48.95 o 
  -2   5   1    21661.46    21050.19    263.75 o 
  -1   5   1     9324.56     9169.52    187.26 o 
   0   5   1    23792.20    22699.13    354.81 o 
   1   5   1      988.58      962.70     29.58 o 
   2   5   1    19327.88    19108.45    600.23 o 
   3   5   1       54.65       25.67     26.41 o 
   4   5   1     7746.64     7614.02    244.48 o 
   5   5   1     3555.29     3548.16    157.00 o 
   6   5   1     6800.50     6983.07    243.00 o 
   7   5   1     1541.45     1783.86    115.38 o 
 -10   6   1      671.13      735.49    101.76 o 
  -9   6   1     2814.01     2840.47    165.99 o 
  -8   6   1    18173.88    17107.54    484.70 o 
  -7   6   1      680.60      558.94     68.49 o 
  -6   6   1       79.70       53.20     30.31 o 
  -5   6   1     7905.44     7887.52    160.54 o 
  -4   6   1    27528.29    26809.91    334.64 o 
  -3   6   1       56.15       58.87     12.11 o 
  -2   6   1    10248.74    10099.36    142.74 o 
  -1   6   1     1062.61     1012.68     45.54 o 
   0   6   1     9247.30     9057.10    175.22 o 
   1   6   1      143.29      153.28     23.80 o 
   2   6   1    19557.31    17960.47    803.61 o 
   3   6   1     3486.22     3197.38    145.69 o 
   4   6   1     1115.30     1131.50     87.49 o 
   5   6   1     3508.05     3436.02    160.89 o 
   6   6   1     5090.26     5304.12    213.81 o 
   7   6   1     3718.62     3706.64    177.29 o 
 -10   7   1      873.39      758.84     98.24 o 
  -9   7   1        2.01        3.24     35.31 o 
  -8   7   1    15530.38    13975.22    416.21 o 
  -7   7   1     4034.53     3795.15    168.77 o 
  -6   7   1      376.49      360.56     34.45 o 
  -5   7   1      868.97      739.05     42.04 o 
  -4   7   1    22687.75    22058.44    286.73 o 
  -3   7   1      346.69      362.05     29.87 o 
  -2   7   1     1633.07     1601.52     59.69 o 
  -1   7   1    13808.84    13522.16    258.34 o 
   0   7   1    14518.98    13899.95    250.61 o 
   1   7   1     2481.38     2291.95    211.77 o 
   2   7   1     2039.24     2258.12    190.82 o 
   3   7   1    12483.88    12147.15    353.29 o 
   4   7   1     1584.75     1653.18    110.56 o 
   5   7   1     1412.91     1446.88    107.88 o 
   6   7   1      194.60      284.24     59.87 o 
 -10   8   1     1063.01     1019.18    109.92 o 
  -9   8   1       17.62       52.55     44.49 o 
  -8   8   1    11651.62    10360.14    222.52 o 
  -7   8   1      169.61      186.26     30.57 o 
  -6   8   1      709.98      629.37     61.17 o 
  -5   8   1     2737.15     2595.53    120.39 o 
  -4   8   1     6984.78     7048.13    221.41 o 
  -3   8   1     1350.80     1366.20     58.10 o 
  -2   8   1     2251.15     2353.02     79.83 o 
  -1   8   1    16743.24    16478.48    489.01 o 
   0   8   1     8073.00     8116.62    175.57 o 
   1   8   1     1051.83     1059.72     55.26 o 
   2   8   1      163.78      163.43     36.93 o 
   3   8   1    18130.96    16740.63    458.11 o 
   4   8   1      102.48      103.06     41.98 o 
   5   8   1      705.54      539.11     78.22 o 
  -9   9   1       67.49       58.94     31.14 o 
  -8   9   1     4528.53     4169.19    172.84 o 
  -7   9   1     9276.79     8536.90    267.37 o 
  -6   9   1       36.27       26.04     23.45 o 
  -5   9   1     5236.51     5191.15    190.27 o 
  -4   9   1      851.24      833.36     69.69 o 
  -3   9   1     8136.13     8288.22    179.31 o 
  -2   9   1     1104.22     1118.80    103.80 o 
  -1   9   1     6698.94     6540.04    156.23 o 
   0   9   1      209.87      201.98     46.52 o 
   1   9   1     2134.93     2251.36    115.94 o 
   2   9   1      426.82      479.05     70.90 o 
   3   9   1     5192.41     4986.42    213.25 o 
   4   9   1     2110.31     2171.06    139.02 o 
  -9  10   1       51.77       50.88     33.92 o 
  -8  10   1     1077.76      997.21     84.89 o 
  -7  10   1    11457.84    10420.39    315.47 o 
  -6  10   1     1386.32     1323.34     95.74 o 
  -5  10   1     5194.88     5231.37    201.11 o 
  -4  10   1     1485.31     1401.47     97.87 o 
  -3  10   1    14831.19    14755.11    281.31 o 
  -2  10   1      495.87      502.72     45.41 o 
  -1  10   1     3780.36     3851.86    118.21 o 
   0  10   1     1806.21     1730.45     77.39 o 
   1  10   1     1645.47     1560.65     74.72 o 
   2  10   1     1912.36     1789.14    123.63 o 
   3  10   1     5074.31     5254.54    229.10 o 
  -8  11   1        0.96        7.97     24.84 o 
  -7  11   1     4109.35     3881.52    177.85 o 
  -6  11   1       12.61        0.65     23.73 o 
  -5  11   1     1713.52     1785.62    117.52 o 
  -4  11   1      579.01      618.72     76.64 o 
  -3  11   1     4293.65     4038.42    183.13 o 
  -2  11   1      379.58      383.97     44.03 o 
  -1  11   1     1948.60     2062.04     87.70 o 
   0  11   1     3880.18     3651.05    121.34 o 
   1  11   1      156.86      130.87     41.20 o 
  -6  12   1     2270.06     2328.80    141.80 o 
  -5  12   1       54.43      105.19     45.32 o 
  -4  12   1     5083.80     5489.11    231.23 o 
  -3  12   1     1199.14     1125.29     99.44 o 
  -2  12   1      311.01      295.01     41.84 o 
  -1  12   1      204.73      137.85     31.39 o 
   0 -12   2     1981.48     2072.06     96.36 o 
   1 -12   2      230.91      142.82     33.97 o 
   2 -12   2    10602.55    10822.63    243.56 o 
   3 -12   2        2.86       26.23     32.72 o 
   4 -12   2       31.58       65.71     41.24 o 
   5 -12   2     1598.40     1640.11    120.85 o 
   6 -12   2     8989.65     8949.04    311.21 o 
  -2 -11   2     7362.47     7446.83    290.27 o 
  -1 -11   2      537.98      527.00     53.50 o 
   0 -11   2     1473.59     1503.87     78.83 o 
   1 -11   2       52.60       73.31     47.08 o 
   2 -11   2    13443.81    13672.53    277.36 o 
   3 -11   2      365.54      424.37     69.04 o 
   4 -11   2       16.02       90.92     42.26 o 
   5 -11   2     2507.88     2523.98    141.70 o 
   6 -11   2    12066.62    12605.45    376.83 o 
   7 -11   2     1648.28     1737.06    118.16 o 
  -3 -10   2      519.08      475.34     79.52 o 
  -2 -10   2     9423.28     9592.68    328.82 o 
  -1 -10   2     1704.93     1751.64     82.00 o 
   0 -10   2     1687.70     1684.21     78.91 o 
   1 -10   2     1303.04     1358.90    106.49 o 
   2 -10   2     4822.48     4823.93    188.00 o 
   3 -10   2     5433.21     5671.04    210.66 o 
   4 -10   2      245.79      224.28     48.66 o 
   5 -10   2     6777.59     7428.85    253.84 o 
   6 -10   2     5092.35     5206.16    202.87 o 
   7 -10   2     2155.83     2079.31    121.50 o 
   8 -10   2       37.23       13.07     26.78 o 
  -4  -9   2     8620.07     8375.92    305.37 o 
  -3  -9   2        0.49       22.06     34.29 o 
  -2  -9   2     8417.69     8212.90    289.90 o 
  -1  -9   2    11850.16    11850.59    246.92 o 
   0  -9   2     6251.02     6501.77    163.10 o 
   1  -9   2      121.43      114.18     27.27 o 
   2  -9   2      730.76      853.48     53.35 o 
   3  -9   2    28367.11    28178.37    604.21 o 
   4  -9   2       96.79      160.15     40.41 o 
   6  -9   2      176.71      212.32     44.49 o 
   7  -9   2     9898.51     9763.21    292.77 o 
   8  -9   2       53.71       48.15     27.66 o 
   9  -9   2     3469.42     3295.79    117.87 o 
  -5  -8   2     1828.13     1849.75    130.77 o 
  -4  -8   2     2730.50     2725.93    154.22 o 
  -3  -8   2     1957.74     1947.53    126.78 o 
  -2  -8   2     1883.79     2114.99    128.73 o 
  -1  -8   2     5360.84     5298.14    140.19 o 
   0  -8   2     1467.23     1589.51     70.11 o 
   1  -8   2     2159.30     2292.08     84.85 o 
   2  -8   2      933.26     1084.85    130.49 o 
   3  -8   2    25956.64    26440.17    525.95 o 
   4  -8   2      193.72      294.07     46.80 o 
   5  -8   2     8127.80     8061.95    174.63 o 
   6  -8   2      693.55      753.02     69.09 o 
   7  -8   2    12580.38    11923.05    450.04 o 
   8  -8   2      634.21      633.41     51.16 o 
   9  -8   2     4246.38     4158.06    131.61 o 
  -6  -7   2        3.77       -6.95     33.64 o 
  -5  -7   2    11703.61    11523.90    360.24 o 
  -4  -7   2      202.16      212.32     54.49 o 
  -3  -7   2     6845.29     6695.30    244.67 o 
  -2  -7   2      306.91      383.13     62.19 o 
  -1  -7   2    17160.36    17048.71    405.88 o 
   0  -7   2     2824.08     2877.24    239.94 o 
   1  -7   2       71.65       89.02     21.82 o 
   2  -7   2     3814.09     3738.65     75.89 o 
   3  -7   2    11875.43    12178.58    179.43 o 
   4  -7   2     5471.00     5421.61    126.83 o 
   5  -7   2      103.10      147.46     25.17 o 
   6  -7   2     5015.23     4973.54    209.36 o 
   7  -7   2      623.38      586.70     64.83 o 
   8  -7   2      331.11      372.80     40.18 o 
   9  -7   2     1219.82     1104.62    110.75 o 
  10  -7   2     9448.61     8705.85    341.79 o 
  -7  -6   2     5227.91     5268.81    220.85 o 
  -6  -6   2      722.22      741.05     85.17 o 
  -5  -6   2    13357.72    12413.23    370.43 o 
  -4  -6   2       98.96       72.10     37.44 o 
  -3  -6   2    12164.85    11600.17    341.42 o 
  -2  -6   2       17.30       87.49     35.87 o 
  -1  -6   2    39895.33    39384.78   1086.18 o 
   0  -6   2     5588.35     5383.86    125.53 o 
   1  -6   2       71.15       83.32     11.26 o 
   2  -6   2    16296.14    15649.41    212.49 o 
   3  -6   2    15325.08    15227.19    209.43 o 
   4  -6   2     4519.15     4580.57     86.05 o 
   5  -6   2      157.75      228.15     27.48 o 
   6  -6   2    29487.19    29118.43    472.35 o 
   7  -6   2       22.14       42.91     36.14 o 
   8  -6   2      193.54      249.02     61.82 o 
   9  -6   2       10.30       56.07     40.41 o 
  10  -6   2    13586.25    13244.64    453.66 o 
  -8  -5   2      675.02      681.18     82.30 o 
  -7  -5   2     6119.84     6510.41    242.44 o 
  -6  -5   2     3239.06     3088.94    154.22 o 
  -5  -5   2     6919.82     6946.76    188.55 o 
  -4  -5   2     2192.50     2271.10     80.03 o 
  -3  -5   2     4301.04     4208.07    106.71 o 
  -2  -5   2      840.85      999.06     76.18 o 
  -1  -5   2     2697.03     2382.46    156.30 o 
   0  -5   2    15031.24    14982.30    252.09 o 
   1  -5   2     1300.19     1270.65     44.75 o 
   2  -5   2     3422.18     3336.69     63.99 o 
   3  -5   2     6235.83     6170.36     99.46 o 
   4  -5   2     7636.69     7558.50    115.51 o 
   5  -5   2     1273.03     1382.10     92.21 o 
   6  -5   2    14728.91    13920.36    396.66 o 
   7  -5   2      591.30      712.97     82.39 o 
   8  -5   2     1585.85     1478.39    118.44 o 
   9  -5   2       59.82       46.52     46.43 o 
  10  -5   2    13966.88    13793.76    470.15 o 
  -8  -4   2     6243.57     6205.41    258.57 o 
  -7  -4   2    13510.31    14146.69    355.19 o 
  -6  -4   2     1078.04     1089.15     62.71 o 
  -5  -4   2     1623.91     1628.73     69.80 o 
  -4  -4   2    20013.24    19891.21    342.80 o 
  -3  -4   2     2845.85     2945.40    163.53 o 
  -2  -4   2      496.08      459.59     50.14 o 
  -1  -4   2      924.97     1021.96     63.48 o 
   0  -4   2    49759.28    47200.98    674.07 o 
   1  -4   2      563.12      644.87     42.73 o 
   2  -4   2     1293.28     1249.89     39.03 o 
   3  -4   2     5064.65     4931.58    106.86 o 
   4  -4   2    20688.00    20811.03    323.49 o 
   5  -4   2      962.98     1049.48     80.07 o 
   6  -4   2     5374.57     4565.30    190.27 o 
   7  -4   2    15165.90    14833.14    438.92 o 
   8  -4   2     3223.26     3321.66    181.56 o 
   9  -4   2      357.07      402.68     80.26 o 
  10  -4   2      344.28      407.50     88.60 o 
  -9  -3   2     1339.26     1480.89    130.49 o 
  -8  -3   2     5505.68     5209.41    232.62 o 
  -7  -3   2     7506.52     7462.26    181.60 o 
  -6  -3   2     2774.19     2772.78     95.83 o 
  -5  -3   2     4255.16     4086.51    113.46 o 
  -4  -3   2    35402.43    35338.63    553.46 o 
  -3  -3   2     1387.90     1612.65     59.22 o 
  -2  -3   2     1020.82      912.78     57.83 o 
  -1  -3   2       14.32       43.78     10.35 o 
   0  -3   2    67583.88    62609.10    769.04 o 
   1  -3   2     3432.99     3641.45     58.76 o 
   2  -3   2     1451.50     1635.43     40.25 o 
   3  -3   2    27645.49    27457.78    550.13 o 
   4  -3   2    18802.44    19254.83    299.13 o 
   5  -3   2      704.26      799.71     71.64 o 
   6  -3   2     3631.11     3767.62    171.08 o 
   7  -3   2    25532.94    23708.78    628.45 o 
   8  -3   2     1149.47     1004.72    105.56 o 
   9  -3   2     2874.99     2867.07    180.17 o 
  10  -3   2      751.30      831.50    115.85 o 
  -9  -2   2      116.97       57.00     49.40 o 
  -8  -2   2     7353.13     7360.73    285.26 o 
  -7  -2   2     2216.99     2162.01     85.46 o 
  -6  -2   2    10830.94    11059.61    223.93 o 
  -5  -2   2      990.71     1041.85     53.54 o 
  -4  -2   2    16366.16    16366.89    280.06 o 
  -3  -2   2     8891.33     8824.86    322.80 o 
  -2  -2   2     5914.98     6134.33    163.85 o 
  -1  -2   2     2511.33     2582.65     80.54 o 
   0  -2   2    34926.33    34336.67    489.62 o 
   1  -2   2     5891.41     6178.57     92.54 o 
   2  -2   2     2062.19     2220.33     52.27 o 
   3  -2   2    29551.16    30218.09    448.68 o 
   4  -2   2     2541.37     2714.56     66.17 o 
   5  -2   2       77.22       81.01     11.93 o 
   6  -2   2      971.62     1014.36     88.14 o 
   7  -2   2    15591.72    14639.81    439.94 o 
   8  -2   2      349.92      371.27     74.14 o 
   9  -2   2      791.95      565.24     92.31 o 
  10  -2   2      905.51      951.98    121.69 o 
  -9  -1   2      223.98      243.09     66.54 o 
  -8  -1   2    14329.07    15357.69    464.69 o 
  -7  -1   2     1490.49     1571.35    110.29 o 
  -6  -1   2     3834.98     3994.58    110.22 o 
  -5  -1   2     7446.02     7679.78    160.75 o 
  -4  -1   2    45257.49    45250.55   1205.60 o 
  -3  -1   2    19388.33    19357.24    302.95 o 
  -2  -1   2     8154.80     8338.57    191.84 o 
  -1  -1   2    23944.13    23708.77    477.57 o 
   0  -1   2     2944.90     3119.54     53.32 o 
   1  -1   2    23735.05    23668.22    277.50 o 
   2  -1   2    53684.79    52049.24    748.53 o 
   3  -1   2    55329.48    53815.81   1204.25 o 
   4  -1   2     4275.65     4308.57    143.97 o 
   5  -1   2    10697.32    10616.29    189.52 o 
   6  -1   2      820.30      707.50     78.87 o 
   7  -1   2     8732.75     8587.69    307.50 o 
   8  -1   2     2691.84     2696.82    167.19 o 
   9  -1   2      405.26      415.75     85.08 o 
  10  -1   2     3654.25     3935.27    227.06 o 
 -10   0   2     9516.80     8913.73    356.90 o 
  -9   0   2      651.28      526.41     86.65 o 
  -8   0   2     2186.27     2157.63    141.61 o 
  -7   0   2    12525.14    12422.31    376.73 o 
  -6   0   2     1466.15     1512.93     62.23 o 
  -5   0   2      451.35      510.26     34.30 o 
  -4   0   2    23619.23    24464.02    378.97 o 
  -3   0   2    37233.98    35626.03    522.54 o 
  -2   0   2      572.52      670.06     29.29 o 
  -1   0   2     8258.76     8892.13    187.02 o 
   0   0   2      476.89      539.20     23.91 o 
   1   0   2    16602.10    16950.46    258.71 o 
   2   0   2    14924.91    15224.26    238.56 o 
   3   0   2    41088.24    37387.87    554.17 o 
   4   0   2     2994.72     2956.90     73.68 o 
   5   0   2    10241.33    10353.91    192.55 o 
   6   0   2     1839.56     1922.07    107.64 o 
   7   0   2     9140.60     9339.67    327.24 o 
   8   0   2     6397.13     6200.41    264.13 o 
   9   0   2        1.65       25.21     43.84 o 
 -10   1   2     5086.18     5375.67    264.69 o 
  -9   1   2     1807.52     1914.16    145.69 o 
  -8   1   2      426.13      533.92     80.35 o 
  -7   1   2    24175.39    23888.11    617.51 o 
  -6   1   2       34.10       50.15     18.42 o 
  -5   1   2     1876.05     2026.89     60.64 o 
  -4   1   2     2817.20     3067.74     68.25 o 
  -3   1   2    79153.59    72074.70   1991.32 o 
  -2   1   2       22.75       39.11      7.41 o 
  -1   1   2       23.56       46.06      7.69 o 
   0   1   2    16480.82    15978.63    188.98 o 
   1   1   2    15845.99    15138.48    232.73 o 
   2   1   2     9419.30     9274.73    159.45 o 
   3   1   2    12088.58    11443.86    606.85 o 
   4   1   2    21540.97    20883.49    340.85 o 
   5   1   2     2783.91     2806.59     82.79 o 
   6   1   2       27.89       50.11     19.06 o 
   7   1   2      283.55      332.25     65.62 o 
   8   1   2    10945.21    10812.51    374.42 o 
   9   1   2      516.13      538.09     92.68 o 
 -10   2   2     1925.54     2084.32    160.52 o 
  -9   2   2      356.46      301.76     72.75 o 
  -8   2   2       10.83      -22.24     30.31 o 
  -7   2   2    28755.76    29493.99    733.45 o 
  -6   2   2      146.24      143.37     40.04 o 
  -5   2   2     1204.38     1354.57     42.64 o 
  -4   2   2     9512.24    10054.42    218.53 o 
  -3   2   2    19427.81    20260.72    302.69 o 
  -2   2   2     6601.21     7193.89    116.14 o 
  -1   2   2    11513.71    11921.69    365.94 o 
   0   2   2    50784.46    47269.63    627.63 o 
   1   2   2     4346.05     4318.63     69.28 o 
   2   2   2     4866.28     4806.37    168.53 o 
   3   2   2     3584.76     3675.86     90.22 o 
   4   2   2    44104.86    42851.57    653.96 o 
   5   2   2     3851.74     3900.93    107.30 o 
   6   2   2     1390.41     1359.43     63.77 o 
   7   2   2     2908.68     2694.23    156.16 o 
   8   2   2    11485.49    12065.04    402.96 o 
   9   2   2      153.97      194.72     64.13 o 
 -10   3   2       68.81       72.94     52.92 o 
  -9   3   2     4661.39     4864.37    232.62 o 
  -8   3   2      289.04      291.29     66.64 o 
  -7   3   2    11767.47    12726.85    381.83 o 
  -6   3   2    15050.84    14967.15    406.21 o 
  -5   3   2       53.16       55.69     13.35 o 
  -4   3   2     6228.63     6459.97    112.27 o 
  -3   3   2     5969.79     6102.20    105.29 o 
  -2   3   2      124.09      216.54     18.12 o 
  -1   3   2    22621.23    23071.41    334.63 o 
   0   3   2    54461.29    49945.42    579.32 o 
   1   3   2      184.77      229.91     14.73 o 
   2   3   2     1310.29     1360.84     48.40 o 
   3   3   2      309.69      337.29     28.80 o 
   4   3   2    26631.28    26906.38    450.23 o 
   5   3   2      203.24      180.52     29.29 o 
   6   3   2     6077.49     6201.97    155.65 o 
   7   3   2     3564.36     3808.93    119.97 o 
   8   3   2     8452.07     8806.87    328.17 o 
 -10   4   2     4766.07     4506.26    236.24 o 
  -9   4   2     6893.43     7106.24    287.76 o 
  -8   4   2     2265.17     2071.16    135.31 o 
  -7   4   2     8110.08     8476.29    285.72 o 
  -6   4   2    14880.89    14737.21    401.20 o 
  -5   4   2     9665.29     9521.41    271.08 o 
  -4   4   2     7098.44     6970.79    205.79 o 
  -3   4   2      536.50      575.82     32.21 o 
  -2   4   2    24912.09    24528.24    400.69 o 
  -1   4   2       39.04       35.67     12.63 o 
   0   4   2    29240.18    28836.80    427.15 o 
   1   4   2     3773.38     3718.40     65.81 o 
   2   4   2    13635.70    13416.56    233.29 o 
   3   4   2      117.17      134.99     22.04 o 
   4   4   2     7404.83     7697.47    188.18 o 
   5   4   2    10937.00    11342.37    489.01 o 
   6   4   2       85.66       69.79     32.34 o 
   7   4   2     4030.07     4037.41    171.36 o 
 -10   5   2    10400.91     9717.06    364.50 o 
  -9   5   2      168.22      178.59     57.83 o 
  -8   5   2       22.10       32.53     38.83 o 
  -7   5   2      813.07     1001.38     88.32 o 
  -6   5   2    13699.76    14484.02    393.88 o 
  -5   5   2     1182.78     1212.59     78.03 o 
  -4   5   2     9503.89     9809.11    167.00 o 
  -3   5   2      821.54      730.30     38.97 o 
  -2   5   2    22137.62    22109.34    419.00 o 
  -1   5   2     1147.15     1149.72     43.42 o 
   0   5   2    23212.64    22521.63    550.92 o 
   1   5   2     6634.92     6463.62    133.42 o 
   2   5   2     5758.25     5546.15    122.23 o 
   3   5   2     5577.04     5474.19    193.88 o 
   4   5   2     1063.43     1135.67     83.87 o 
   5   5   2    11245.83     9999.63    303.06 o 
   6   5   2       48.31       71.92     36.89 o 
   7   5   2     4212.75     4085.50    180.72 o 
 -10   6   2    15373.26    13980.04    456.71 o 
  -9   6   2      367.65      493.88     78.96 o 
  -8   6   2     3419.54     3293.95    169.32 o 
  -7   6   2     1643.94     1495.44    106.21 o 
  -6   6   2    16881.20    16134.05    425.11 o 
  -5   6   2     4799.55     4609.13    162.09 o 
  -4   6   2      359.12      316.39     19.68 o 
  -3   6   2    24843.69    25202.06    417.69 o 
  -2   6   2     3787.09     3901.36     93.97 o 
  -1   6   2    10220.67     9938.74    184.90 o 
   0   6   2     1219.93     1159.36     49.38 o 
   1   6   2    14021.30    13517.07    742.72 o 
   2   6   2     1732.40     1756.02     65.35 o 
   3   6   2      312.06      261.91     50.60 o 
   4   6   2      192.11      227.80     50.23 o 
   5   6   2     9530.52     9889.99    312.05 o 
   6   6   2      694.44      587.39     75.44 o 
 -10   7   2     9903.50     9704.55    355.97 o 
  -9   7   2      622.78      684.33     87.67 o 
  -8   7   2     3249.32     3030.93    157.92 o 
  -7   7   2     2782.21     2495.44    131.23 o 
  -6   7   2    13526.57    12300.44    233.31 o 
  -5   7   2     7374.89     6926.76    148.23 o 
  -4   7   2      160.11      193.45     22.75 o 
  -3   7   2    22411.20    22932.54    365.35 o 
  -2   7   2     3716.54     3575.94     95.41 o 
  -1   7   2     4827.19     4354.82    110.73 o 
   0   7   2      109.67      143.08     23.31 o 
   1   7   2    22927.00    22482.85    372.89 o 
   2   7   2      165.78      201.82     28.09 o 
   3   7   2        0.90       -4.08     25.95 o 
   4   7   2     2954.07     2781.16    146.80 o 
   5   7   2    10582.17    10131.05    326.78 o 
   6   7   2     2209.94     2243.07    137.90 o 
 -10   8   2     2493.24     2332.97    156.25 o 
  -9   8   2     4212.17     4291.62    202.87 o 
  -8   8   2      110.65      157.05     56.44 o 
  -7   8   2     5141.94     4829.68    150.79 o 
  -6   8   2      190.65      205.19     40.59 o 
  -5   8   2     6655.25     6547.58    211.03 o 
  -4   8   2        3.56       21.69     20.48 o 
  -3   8   2     9336.11     9571.16    280.03 o 
  -2   8   2       28.88       24.90     15.23 o 
  -1   8   2      561.33      586.56     42.69 o 
   0   8   2     2202.97     2161.08     78.39 o 
   1   8   2     9203.33     9145.66    193.78 o 
   2   8   2     2104.38     2078.46     80.70 o 
   3   8   2        2.36       15.85     28.73 o 
   4   8   2     3010.97     2769.85    152.55 o 
   5   8   2     4158.91     4459.37    203.80 o 
  -9   9   2    15642.66    13462.25    379.98 o 
  -8   9   2       56.25       33.18     26.97 o 
  -7   9   2     1127.53     1094.52     82.85 o 
  -6   9   2     3268.26     3154.19    142.17 o 
  -5   9   2    18772.40    17876.39    449.02 o 
  -4   9   2       32.95       13.99     22.52 o 
  -3   9   2     5746.64     5667.97    144.81 o 
  -2   9   2     4852.18     4899.53    130.08 o 
  -1   9   2     1153.78     1053.18    147.31 o 
   0   9   2      510.38      540.85     86.65 o 
   1   9   2     2694.11     2701.75     95.04 o 
   2   9   2    12169.09    11436.41    355.97 o 
   3   9   2      195.46      188.14     51.71 o 
   4   9   2     2002.00     2047.71    136.33 o 
  -9  10   2     5998.72     5657.96    222.52 o 
  -8  10   2       38.60       39.48     28.73 o 
  -7  10   2     2420.47     2263.93    125.21 o 
  -6  10   2     1797.52     1865.60    112.23 o 
  -5  10   2    12102.70    12513.14    358.29 o 
  -4  10   2        6.37        3.61     20.76 o 
  -3  10   2     2755.59     2841.78     98.31 o 
  -2  10   2    14439.50    13374.96    264.85 o 
  -1  10   2     4144.52     4023.42    121.16 o 
   0  10   2      361.22      291.16     38.22 o 
   1  10   2     1682.48     1525.76    126.00 o 
   2  10   2    11330.30    11407.50    364.87 o 
   3  10   2      313.91      348.10     69.51 o 
  -8  11   2     2456.33     2147.80    129.47 o 
  -7  11   2      251.75      226.32     50.42 o 
  -6  11   2     3253.49     3383.38    164.69 o 
  -5  11   2     1764.19     1918.33    121.13 o 
  -4  11   2     1870.21     1847.16    120.20 o 
  -3  11   2      108.80      197.22     51.53 o 
  -2  11   2     6103.13     5741.41    274.51 o 
  -1  11   2      155.44      104.27     29.05 o 
   0  11   2       24.97       18.20     20.02 o 
   1  11   2       22.47       86.65     45.32 o 
  -6  12   2     7735.49     8047.10    288.88 o 
  -5  12   2       18.04      -28.82     21.78 o 
  -4  12   2     2252.97     2139.37    136.88 o 
  -3  12   2     1253.61     1211.85    102.32 o 
  -2  12   2     9663.92     9407.02    219.36 o 
  -1  12   2     2581.42     2454.99    108.85 o 
   0 -12   3     6780.63     6289.98    460.79 o 
   1 -12   3     3139.22     3272.85    121.42 o 
   2 -12   3      533.53      546.24     54.38 o 
   3 -12   3     4682.24     4713.86    209.17 o 
   4 -12   3     5929.47     5834.89    240.87 o 
   5 -12   3     4749.17     4891.34    219.83 o 
   6 -12   3        2.21       17.89     33.09 o 
  -2 -11   3     2093.68     2212.95    150.04 o 
  -1 -11   3       91.16      143.23     34.70 o 
   0 -11   3     2972.39     3495.63    160.05 o 
   1 -11   3     3015.87     2806.27    108.24 o 
   2 -11   3      819.28      698.97     56.69 o 
   3 -11   3     4873.56     4714.69    201.67 o 
   4 -11   3     3143.62     3514.61    172.94 o 
   5 -11   3     4521.93     4545.09    197.87 o 
   6 -11   3       18.64       47.73     36.14 o 
   7 -11   3     6894.74     7296.78    263.11 o 
  -3 -10   3     8917.21     8911.13    325.39 o 
  -2 -10   3     1857.00     2082.00    141.15 o 
  -1 -10   3        6.41       31.90     22.89 o 
   0 -10   3      666.72      700.17     56.40 o 
   1 -10   3    13754.99    13661.10    458.94 o 
   2 -10   3       55.63       75.11     24.91 o 
   3 -10   3     1052.51      981.38     83.50 o 
   4 -10   3      972.40      956.90     83.69 o 
   5 -10   3     9578.41     9701.95    302.04 o 
   6 -10   3       22.72       84.71     36.98 o 
   7 -10   3     3227.76     3307.38    157.46 o 
   8 -10   3     1720.97     1782.93    114.55 o 
  -4  -9   3     1793.45     1925.93    139.20 o 
  -3  -9   3    11256.12    11777.83    381.09 o 
  -2  -9   3      931.16      902.22     96.29 o 
  -1  -9   3       86.03       73.98     26.91 o 
   0  -9   3      673.04      745.19     55.27 o 
   1  -9   3    32635.89    32934.70    535.80 o 
   2  -9   3     2562.13     2420.69    154.59 o 
   3  -9   3     7293.97     7437.61    171.77 o 
   4  -9   3     4234.10     4510.80    177.76 o 
   5  -9   3    14271.63    14220.17    382.20 o 
   6  -9   3        3.10       -7.04     20.76 o 
   7  -9   3     1395.01     1395.92     70.15 o 
   8  -9   3    12929.65    12790.09    478.17 o 
   9  -9   3      889.50      770.13     60.35 o 
  -5  -8   3     3496.82     3349.65    181.37 o 
  -4  -8   3       36.19       87.30     46.34 o 
  -3  -8   3     8959.91     8531.43    299.72 o 
  -2  -8   3     1276.99     1232.80    101.76 o 
  -1  -8   3      249.40      258.42     35.76 o 
   0  -8   3       45.36       70.62     28.27 o 
   1  -8   3    16988.82    17327.71    418.86 o 
   2  -8   3     6889.74     6780.05    158.21 o 
   3  -8   3      440.57      516.57     41.42 o 
   4  -8   3     4892.45     5226.39    152.27 o 
   5  -8   3     6818.00     7149.45    162.69 o 
   6  -8   3      380.85      406.34     46.89 o 
   7  -8   3       13.48       50.62     39.62 o 
   8  -8   3    14265.68    13934.85    409.03 o 
   9  -8   3       53.62       65.06     26.49 o 
  -6  -7   3     1505.47     1519.82    119.37 o 
  -5  -7   3    11374.25    10431.69    343.37 o 
  -4  -7   3     1055.21     1031.78     98.52 o 
  -3  -7   3     7368.02     7438.02    266.82 o 
  -2  -7   3     8837.46     8816.79    294.16 o 
  -1  -7   3     1452.11     1367.16    157.69 o 
   0  -7   3    10964.11    11330.41    423.95 o 
   1  -7   3     1722.61     1707.47     47.34 o 
   2  -7   3    25069.76    24747.80    323.42 o 
   3  -7   3     4750.19     5085.97     97.99 o 
   4  -7   3    10659.00    10768.70    208.59 o 
   5  -7   3     1061.92     1132.36     54.47 o 
   6  -7   3     4002.84     3867.98    111.34 o 
   7  -7   3     2123.34     2000.26     79.59 o 
   8  -7   3     8893.34     8897.21    202.45 o 
   9  -7   3     2886.05     2751.29    105.79 o 
  -7  -6   3     5283.35     5250.28    224.00 o 
  -6  -6   3     1931.50     1871.35    127.06 o 
  -5  -6   3     1610.69     1604.16    115.29 o 
  -4  -6   3       44.44       43.10     33.92 o 
  -3  -6   3     6983.29     7213.09    254.21 o 
  -2  -6   3    24355.12    23336.67    567.84 o 
  -1  -6   3      360.23      325.94     32.30 o 
   0  -6   3    10012.65     9968.89    192.57 o 
   1  -6   3      699.96      746.36     53.14 o 
   2  -6   3    31438.91    31600.74    393.65 o 
   3  -6   3     5076.97     5143.14    111.80 o 
   4  -6   3    21198.61    21180.48    277.94 o 
   5  -6   3     2454.31     2499.57     80.95 o 
   6  -6   3     6053.52     5826.75    139.49 o 
   7  -6   3     4917.27     4984.01    213.25 o 
   8  -6   3    13952.98    12942.05    413.43 o 
   9  -6   3     6797.50     6156.85    270.16 o 
  10  -6   3      775.72      714.08    106.58 o 
  -8  -5   3     1660.47     1833.81    125.86 o 
  -7  -5   3      135.24       95.18     41.98 o 
  -6  -5   3     9821.77     9885.78    220.56 o 
  -5  -5   3     1381.39     1207.34     62.32 o 
  -4  -5   3      756.58      825.97     48.83 o 
  -3  -5   3      340.35      374.21     30.28 o 
  -2  -5   3    26426.67    24654.18    574.51 o 
  -1  -5   3     3148.32     3263.66     87.11 o 
   0  -5   3      271.22      322.59     36.01 o 
   1  -5   3      685.38      703.11     56.37 o 
   2  -5   3    40563.74    41474.37    497.42 o 
   3  -5   3     6434.89     6832.29    107.76 o 
   4  -5   3     7700.13     7567.87    116.93 o 
   5  -5   3    10682.37    11184.24    371.59 o 
   6  -5   3     2517.98     2555.40    139.57 o 
   7  -5   3       30.94       10.84     32.44 o 
   8  -5   3     4289.10     4234.90    208.15 o 
   9  -5   3     6427.61     6247.21    276.09 o 
  10  -5   3       64.77       89.71     52.92 o 
  -8  -4   3     1285.04     1357.26    117.42 o 
  -7  -4   3        0.42       -3.61     20.52 o 
  -6  -4   3    21898.25    21674.67    388.61 o 
  -5  -4   3       92.83      133.76     27.83 o 
  -4  -4   3     1081.95     1167.82     53.79 o 
  -3  -4   3     5934.41     5892.62    194.90 o 
  -2  -4   3    58915.82    55852.22   1151.61 o 
  -1  -4   3     5556.82     5522.32    113.00 o 
   0  -4   3      218.68      288.23     16.20 o 
   1  -4   3     9546.51     8604.55    122.83 o 
   2  -4   3    21499.34    21785.74    271.80 o 
   3  -4   3     2416.00     2613.33     52.02 o 
   4  -4   3      288.82      316.33     16.54 o 
   5  -4   3    29554.02    27649.23    674.32 o 
   6  -4   3     1228.10     1263.20     98.89 o 
   7  -4   3      152.90       99.54     45.04 o 
   8  -4   3     1448.66     1490.53    125.49 o 
   9  -4   3     9949.04     9436.52    358.94 o 
  10  -4   3       25.28       39.85     48.84 o 
  -9  -3   3      173.48      175.53     59.13 o 
  -8  -3   3     5797.98     5977.89    248.84 o 
  -7  -3   3      432.30      388.65     44.02 o 
  -6  -3   3    15390.06    15389.58    294.76 o 
  -5  -3   3     6395.09     6351.09    148.47 o 
  -4  -3   3      115.28      118.20     24.56 o 
  -3  -3   3      224.77      378.03     42.82 o 
  -1  -3   3    11385.46    11074.60    261.17 o 
   0  -3   3     6982.48     7100.86    100.91 o 
   1  -3   3    22152.63    21556.61    263.58 o 
   2  -3   3      222.39      359.79     41.90 o 
   3  -3   3       26.01       46.13      8.14 o 
   4  -3   3     1185.25     1207.43     37.13 o 
   5  -3   3    38885.60    37280.11    874.32 o 
   6  -3   3     1947.46     1998.96    124.37 o 
   7  -3   3       38.05       64.60     39.30 o 
   8  -3   3     4954.58     4926.83    231.97 o 
   9  -3   3    10432.73    10203.99    379.89 o 
  10  -3   3      106.15      107.04     55.42 o 
  -9  -2   3     2319.01     2369.02    159.59 o 
  -8  -2   3     6764.84     6888.81    268.49 o 
  -7  -2   3        2.56        7.20     19.01 o 
  -6  -2   3     3952.28     3901.81    114.15 o 
  -5  -2   3    20563.77    20363.18    346.41 o 
  -4  -2   3     2972.47     2845.03     78.82 o 
  -3  -2   3      192.92      185.63     28.17 o 
  -2  -2   3      516.32      685.35     40.96 o 
   0  -2   3      498.15      514.62     16.90 o 
   1  -2   3    14828.48    14524.95    180.43 o 
   2  -2   3    14048.88    14563.52    188.08 o 
   3  -2   3    13687.13    13542.53    256.53 o 
   4  -2   3     2199.22     2141.05     60.61 o 
   5  -2   3    11380.89    11001.66    193.74 o 
   6  -2   3    10282.43    10245.23    333.36 o 
   7  -2   3      382.69      376.83     69.51 o 
   8  -2   3     4995.34     5134.24    240.22 o 
   9  -2   3     4227.25     4109.32    223.07 o 
  10  -2   3     4357.32     4043.34    234.29 o 
  -9  -1   3     6181.57     6820.42    287.58 o 
  -8  -1   3     1804.01     1723.62    125.02 o 
  -7  -1   3      315.87      384.15     61.26 o 
  -6  -1   3      831.22      858.61     50.00 o 
  -5  -1   3    20905.58    20928.36    483.92 o 
  -4  -1   3     6015.10     6529.38    130.71 o 
  -3  -1   3     6127.10     6026.17    156.81 o 
  -2  -1   3      489.59      504.72     31.42 o 
  -1  -1   3     8740.77     8622.63    193.05 o 
   0  -1   3     8633.67     8707.24    191.38 o 
   1  -1   3     8393.40     8339.59    124.80 o 
   2  -1   3    37781.23    36673.60    538.76 o 
   3  -1   3    19269.59    19825.68    406.58 o 
   4  -1   3     2854.82     2860.66     70.49 o 
   5  -1   3     4724.29     4739.20    104.88 o 
   6  -1   3    19469.54    18936.06    521.96 o 
   7  -1   3     1612.74     1569.49    123.82 o 
   8  -1   3    11328.74    11712.41    402.13 o 
   9  -1   3      106.17      117.33     57.37 o 
 -10   0   3       22.68      -26.78     42.72 o 
  -9   0   3    13671.63    13572.26    445.04 o 
  -8   0   3      223.01      287.30     64.04 o 
  -7   0   3     4112.44     4471.41    190.55 o 
  -6   0   3      490.58      572.49     39.95 o 
  -5   0   3    30354.67    31097.91    481.79 o 
  -4   0   3     2376.47     2308.90     60.85 o 
  -3   0   3     5347.08     5976.22    146.43 o 
  -2   0   3    16699.34    17249.79    357.09 o 
  -1   0   3    11059.21    11368.63    170.35 o 
   0   0   3     2723.28     2889.64     56.27 o 
   1   0   3    28647.20    29529.51    499.39 o 
   2   0   3     8305.21     7417.79    132.89 o 
   3   0   3      199.03      238.54     24.28 o 
   4   0   3     2297.11     2380.24     97.13 o 
   5   0   3      670.51      690.51     37.23 o 
   6   0   3    10576.28    10704.13    207.09 o 
   7   0   3      641.58      569.78     81.65 o 
   8   0   3    12548.23    13038.81    432.34 o 
   9   0   3     2154.95     1948.45    153.01 o 
 -10   1   3      799.27      810.84    112.33 o 
  -9   1   3    15838.32    15959.17    497.77 o 
  -8   1   3      111.15      148.65     47.45 o 
  -7   1   3     4476.97     4776.88    197.31 o 
  -6   1   3     4512.92     4605.80    109.59 o 
  -5   1   3    38691.98    38953.02    583.63 o 
  -4   1   3     5296.60     5448.86    105.08 o 
  -3   1   3      733.79      593.97     29.29 o 
  -2   1   3    35329.70    36453.05    720.29 o 
  -1   1   3     7058.43     7247.11    163.11 o 
   0   1   3    23483.21    23934.11    344.30 o 
   1   1   3       50.56       55.09     17.66 o 
   2   1   3    34440.27    31873.28    478.74 o 
   3   1   3     1264.51     1364.72     47.41 o 
   4   1   3     3284.16     3072.27    104.08 o 
   5   1   3     7234.65     7165.72    229.98 o 
   6   1   3    13178.71    13406.79    253.21 o 
   7   1   3    10404.85    10078.87    347.63 o 
   8   1   3      601.92      540.50     86.65 o 
   9   1   3     5503.12     5918.39    275.44 o 
 -10   2   3      192.24      153.84     62.37 o 
  -9   2   3     7746.85     7736.72    307.60 o 
  -8   2   3     9695.64     9810.11    334.29 o 
  -7   2   3      218.72      307.60     55.51 o 
  -6   2   3     4847.88     5024.42    187.76 o 
  -5   2   3     7572.48     7751.77    267.19 o 
  -4   2   3    11250.12    11967.82    195.06 o 
  -3   2   3       12.64       16.17      7.85 o 
  -2   2   3    19190.87    18703.54    383.87 o 
  -1   2   3      777.22      837.16     38.74 o 
   0   2   3     8470.69     7980.44    104.91 o 
   1   2   3     2105.32     2059.00     63.39 o 
   2   2   3    13076.84    11717.46    588.18 o 
   3   2   3     3661.12     3773.73     92.60 o 
   4   2   3       21.76       24.20     27.85 o 
   5   2   3    16770.19    16958.23    302.57 o 
   6   2   3     5210.57     5384.97    137.59 o 
   7   2   3     5304.89     5637.95    241.80 o 
   8   2   3        1.74       17.89     39.67 o 
 -10   3   3      185.27      152.55     65.43 o 
  -9   3   3     1384.47     1433.91    123.26 o 
  -8   3   3    36941.82    36598.00    900.18 o 
  -7   3   3      789.31      861.90     80.72 o 
  -6   3   3      186.83      216.77     43.00 o 
  -5   3   3     3061.12     3156.47     69.17 o 
  -4   3   3    13793.20    14087.38    224.00 o 
  -3   3   3      132.34      136.73     15.76 o 
  -2   3   3      666.84      572.56     32.16 o 
  -1   3   3    28845.25    28340.86    541.05 o 
   0   3   3     8004.17     7719.11    105.08 o 
   1   3   3     2648.70     2868.47     71.63 o 
   2   3   3     4078.49     3939.03     92.66 o 
   3   3   3    19333.26    19515.34    339.11 o 
   4   3   3     2982.04     2937.21     89.38 o 
   5   3   3     8060.73     8181.57    226.50 o 
   6   3   3       39.93       79.86     23.76 o 
   7   3   3    11351.62    11435.07    244.21 o 
 -10   4   3      442.93      394.62     84.43 o 
  -9   4   3      101.30       52.92     44.95 o 
  -8   4   3    24619.92    25366.68    665.61 o 
  -7   4   3     2102.47     2289.04    127.99 o 
  -6   4   3       27.36       30.58     27.34 o 
  -5   4   3     3115.33     3480.80     73.81 o 
  -4   4   3    38037.14    38234.56    560.82 o 
  -3   4   3     2113.24     2648.67     98.93 o 
  -2   4   3    16813.87    17791.73    222.53 o 
  -1   4   3    37916.04    36009.36   1405.27 o 
   0   4   3    12995.00    12274.24    160.84 o 
   1   4   3     3128.93     3346.74     78.58 o 
   2   4   3     3272.95     3312.81     85.02 o 
   3   4   3    31588.13    30277.84    481.49 o 
   4   4   3      890.42      920.42     51.35 o 
   5   4   3     3660.58     3690.98    152.73 o 
   6   4   3      358.15      388.60     58.29 o 
   7   4   3    11760.86    12179.87    350.51 o 
 -10   5   3      254.74      270.71     74.61 o 
  -9   5   3       22.46       43.47     42.54 o 
  -8   5   3     5886.11     6510.69    253.57 o 
  -7   5   3      848.98      875.90     80.44 o 
  -6   5   3       20.06      141.61     38.83 o 
  -5   5   3    18479.26    18803.63    459.40 o 
  -4   5   3     4506.46     4760.08     95.91 o 
  -3   5   3      277.52      438.02     20.12 o 
  -2   5   3    22329.81    22379.70    278.05 o 
  -1   5   3    25888.74    25827.31    316.92 o 
   0   5   3      916.78      829.64     38.64 o 
   1   5   3      133.10      144.38     20.30 o 
   2   5   3       26.30       47.23     14.71 o 
   3   5   3    13823.91    13394.87    360.15 o 
   4   5   3       64.58      119.09     37.72 o 
   5   5   3     3182.33     3337.97    153.57 o 
   6   5   3      707.16      832.71     83.60 o 
   7   5   3     3720.61     3980.32    178.96 o 
 -10   6   3     2107.85     2381.16    166.17 o 
  -9   6   3     2706.40     2688.85    162.83 o 
  -8   6   3     4312.04     4097.37    187.67 o 
  -7   6   3    10963.07    10999.62    333.45 o 
  -6   6   3      334.63      215.85     44.21 o 
  -5   6   3    35953.57    36463.80    818.16 o 
  -4   6   3      120.24      116.50     14.26 o 
  -3   6   3    15614.89    15202.45    204.55 o 
  -2   6   3      995.77     1153.47     51.99 o 
  -1   6   3    18949.26    18052.66    296.77 o 
   0   6   3     5934.82     5863.67    128.69 o 
   1   6   3      707.82      735.10     41.11 o 
   2   6   3     4841.49     4874.79    117.87 o 
   3   6   3     5035.34     5052.22    194.72 o 
   4   6   3     5643.69     5547.77    211.49 o 
   5   6   3      567.03      646.80     76.55 o 
   6   6   3     6751.64     6779.92    251.34 o 
 -10   7   3      282.42      288.88     72.20 o 
  -9   7   3      672.82      620.85     85.73 o 
  -8   7   3      941.27      798.60     84.52 o 
  -7   7   3     8107.99     7998.07    264.69 o 
  -6   7   3       80.36      120.06     24.00 o 
  -5   7   3    20058.81    18768.80    317.70 o 
  -4   7   3     1562.51     1594.34     56.30 o 
  -3   7   3     7412.86     7692.33    155.60 o 
  -2   7   3     1800.27     1769.91     63.86 o 
  -1   7   3    15352.67    14888.93    263.09 o 
   0   7   3     5654.83     5469.90    128.82 o 
   1   7   3     1074.97     1091.83     52.73 o 
   2   7   3    12409.27    11809.00    227.84 o 
   3   7   3     9708.18     9112.34    295.18 o 
   4   7   3    12945.78    12241.41    367.65 o 
   5   7   3      198.60      222.80     53.66 o 
 -10   8   3        6.71       -9.92     40.13 o 
  -9   8   3        5.70      -18.44     32.81 o 
  -8   8   3     5391.75     5089.57    207.88 o 
  -7   8   3     6553.25     5697.63    196.94 o 
  -6   8   3      372.08      267.56     44.30 o 
  -5   8   3      892.34      898.69     68.30 o 
  -4   8   3     9057.41     9003.13    178.61 o 
  -3   8   3     3992.89     4083.67    108.19 o 
  -2   8   3      917.64      933.91     50.40 o 
  -1   8   3     2029.59     2024.26     75.38 o 
   0   8   3     9725.89     9149.84    190.93 o 
   1   8   3      632.28      614.20     45.37 o 
   2   8   3     3150.84     3020.04     98.75 o 
   3   8   3      207.45      137.63     44.30 o 
   4   8   3     5247.56     4837.21    210.47 o 
   5   8   3      258.06      196.85     55.70 o 
  -9   9   3      121.69      116.40     37.16 o 
  -8   9   3     7663.40     6601.89    228.73 o 
  -7   9   3     4967.10     4611.36    181.37 o 
  -6   9   3     1645.59     1476.63     94.07 o 
  -5   9   3      175.00      147.82     39.02 o 
  -4   9   3    21869.30    22782.28    545.78 o 
  -3   9   3      906.92      977.66     52.99 o 
  -2   9   3     1667.14     1537.90     97.03 o 
  -1   9   3       18.92       18.35     15.99 o 
   0   9   3    22896.00    22208.51    383.12 o 
   1   9   3     1235.30     1264.32     66.08 o 
   2   9   3     2351.32     2037.52    129.19 o 
   3   9   3      703.90      708.52     87.02 o 
   4   9   3     2418.74     2351.32    146.80 o 
  -8  10   3     2268.55     2127.69    124.10 o 
  -7  10   3     1689.57     1624.82    105.37 o 
  -6  10   3     1771.43     1582.10    102.41 o 
  -5  10   3     1128.08     1179.79     89.34 o 
  -4  10   3    10529.03    11229.00    331.79 o 
  -3  10   3        6.17       49.86     20.93 o 
  -2  10   3        6.22       16.24     29.70 o 
  -1  10   3       12.69       34.85     19.61 o 
   0  10   3    11891.40    11807.35    401.85 o 
   1  10   3      800.48      814.62     57.52 o 
   2  10   3      558.28      692.86     86.00 o 
  -7  11   3      888.42      754.12     81.74 o 
  -6  11   3     5593.27     5403.84    214.92 o 
  -5  11   3      669.62      707.50     80.07 o 
  -4  11   3     2764.37     2950.48    153.29 o 
  -3  11   3     5260.15     5397.80    150.89 o 
  -2  11   3       91.76      129.50     29.77 o 
  -1  11   3      659.22      718.98    161.17 o 
   0  11   3     1632.59     1619.23     78.43 o 
   1  11   3     1959.97     1887.09     86.01 o 
  -6  12   3     2230.56     2107.95    135.40 o 
  -5  12   3      616.93      578.96     78.78 o 
  -4  12   3     1888.51     1942.15    130.12 o 
  -3  12   3     9874.79    10163.30    334.47 o 
  -2  12   3      907.78      898.63     64.73 o 
   1 -12   4     4235.70     4408.52    146.56 o 
   2 -12   4      267.74      362.27     48.53 o 
   3 -12   4     4947.17     4916.73    215.38 o 
   4 -12   4        3.27       26.23     31.05 o 
   5 -12   4     8074.87     9073.78    319.64 o 
  -2 -11   4        2.23       16.31     35.40 o 
  -1 -11   4     4220.35     4661.77    223.35 o 
   0 -11   4        4.81        3.65     21.43 o 
   1 -11   4     1515.77     1682.50     85.24 o 
   2 -11   4      421.72      419.34     92.31 o 
   3 -11   4    13319.39    13633.70    397.77 o 
   4 -11   4      665.47      740.96     86.65 o 
   5 -11   4     1795.80     1920.00    126.69 o 
   6 -11   4     3890.90     3909.51    183.87 o 
   7 -11   4     2821.69     2896.27    154.68 o 
  -3 -10   4      733.75      745.87     98.70 o 
  -2 -10   4     4014.19     4032.59    204.26 o 
  -1 -10   4    13192.86    13464.90    286.58 o 
   0 -10   4     2218.81     2350.80     99.37 o 
   1 -10   4       24.69       13.47     19.62 o 
   2 -10   4     9183.30     9560.67    216.58 o 
   3 -10   4     8756.98     9077.49    293.05 o 
   4 -10   4     2319.35     2527.32    138.74 o 
   5 -10   4       26.09       48.84     34.29 o 
   6 -10   4    11291.90    11890.53    350.32 o 
   7 -10   4      393.84      376.64     61.17 o 
   8 -10   4      152.85      211.30     51.07 o 
  -4  -9   4      857.16      924.18    105.28 o 
  -3  -9   4        8.90       65.06     43.74 o 
  -2  -9   4     2831.55     2755.67    161.91 o 
  -1  -9   4    10342.59    10723.04    238.51 o 
   0  -9   4     9554.54     9784.84    220.38 o 
   1  -9   4     3810.13     3832.22    120.12 o 
   2  -9   4    11374.06    11373.32    234.41 o 
   3  -9   4     8086.58     7881.43    180.69 o 
   4  -9   4      150.82      160.80     41.98 o 
   5  -9   4      205.11      286.65     53.01 o 
   6  -9   4    18995.91    19479.83    355.09 o 
   7  -9   4      213.40      239.82     36.37 o 
   8  -9   4       74.35       88.09     33.46 o 
  -5  -8   4     2025.36     1991.27    142.54 o 
  -4  -8   4     6398.47     6299.76    259.03 o 
  -3  -8   4     1120.82     1111.57    108.71 o 
  -2  -8   4      687.46      692.95     87.12 o 
  -1  -8   4     1664.94     1666.99     75.81 o 
   0  -8   4    18179.57    18163.94    451.43 o 
   1  -8   4      683.93      842.93     99.16 o 
   2  -8   4     2107.53     2331.56     83.88 o 
   3  -8   4     1123.44     1215.32     45.39 o 
   4  -8   4     1394.42     1446.34     63.10 o 
   5  -8   4      159.79      236.30     39.43 o 
   6  -8   4    11271.79    11400.22    234.66 o 
   7  -8   4     7040.17     7296.68    176.14 o 
   8  -8   4       44.59       35.33     38.09 o 
   9  -8   4       40.98       27.15     41.52 o 
  -6  -7   4       67.24       89.62     47.08 o 
  -5  -7   4      449.83      513.99     83.13 o 
  -4  -7   4     6913.08     7752.66    288.41 o 
  -3  -7   4      126.32      150.88     50.51 o 
  -2  -7   4     2666.01     3091.54    156.07 o 
  -1  -7   4     2703.69     2748.79     92.40 o 
   0  -7   4    18681.41    19465.45    335.95 o 
   1  -7   4     2435.25     2542.57     75.31 o 
   2  -7   4     5342.53     5473.05    101.84 o 
   3  -7   4     9427.99     9406.81    171.27 o 
   4  -7   4     5419.87     5640.78    134.41 o 
   5  -7   4     1606.02     1655.60     68.19 o 
   6  -7   4     5956.79     6043.81    148.85 o 
   7  -7   4    16451.88    16059.59    304.80 o 
   8  -7   4     3150.48     2971.05    104.29 o 
   9  -7   4     2356.89     2235.75    156.81 o 
  -7  -6   4      335.54      369.13     70.43 o 
  -6  -6   4     1609.41     1521.67    116.50 o 
  -5  -6   4       46.75      110.10     46.06 o 
  -4  -6   4    10037.60    10090.46    325.48 o 
  -3  -6   4     3898.54     4183.46    181.00 o 
  -2  -6   4     1502.33     1549.85     99.16 o 
  -1  -6   4     2850.60     2764.07     96.43 o 
   0  -6   4    13626.04    13772.69    245.80 o 
   1  -6   4      547.25      561.98     29.97 o 
   2  -6   4     2086.00     2009.96     52.24 o 
   3  -6   4    27924.00    28811.95    365.23 o 
   4  -6   4      300.56      358.62     23.63 o 
   5  -6   4     1543.47     1617.22     64.53 o 
   6  -6   4     4234.59     4207.31    116.13 o 
   7  -6   4    21962.28    21704.54    381.27 o 
   8  -6   4      575.73      514.92     81.93 o 
   9  -6   4     7553.82     7191.50    302.04 o 
  -8  -5   4     4861.12     4538.79    206.95 o 
  -7  -5   4      525.02      406.58     71.36 o 
  -6  -5   4     8386.74     7942.36    209.54 o 
  -5  -5   4     8260.44     7949.61    183.77 o 
  -4  -5   4    20838.58    19570.96    343.41 o 
  -3  -5   4    12192.24    12022.04    335.68 o 
  -2  -5   4      353.55      313.99     45.50 o 
  -1  -5   4    15063.76    14783.32    327.20 o 
   0  -5   4     9302.37    10455.42    268.58 o 
   1  -5   4    12806.54    13050.45    205.66 o 
   2  -5   4       70.99      103.19     23.50 o 
   3  -5   4    42856.67    43573.02    523.97 o 
   4  -5   4      576.85      633.48     36.51 o 
   5  -5   4     2503.12     2665.83     82.02 o 
   6  -5   4      132.91      133.16     36.24 o 
   7  -5   4    11531.68    11406.01    372.93 o 
   8  -5   4      673.63      726.13     94.25 o 
   9  -5   4      780.15      695.82    101.67 o 
  10  -5   4     5288.81     5360.10    270.43 o 
  -8  -4   4     4373.11     4201.63    203.33 o 
  -7  -4   4     3402.71     3332.72    116.33 o 
  -6  -4   4      355.18      380.26     42.47 o 
  -5  -4   4    13267.44    13142.25    255.64 o 
  -4  -4   4    13354.04    13483.11    249.71 o 
  -3  -4   4     9506.12     9267.29    263.20 o 
  -2  -4   4      315.91      277.01     38.55 o 
  -1  -4   4    24393.88    24008.21    526.04 o 
   0  -4   4     2541.85     2460.77     51.58 o 
   1  -4   4    17036.88    17270.47    223.08 o 
   2  -4   4     1874.46     1895.50     44.07 o 
   3  -4   4    29363.20    28683.42    353.55 o 
   4  -4   4     2049.80     2229.81     54.61 o 
   5  -4   4     3044.84     3361.79    158.29 o 
   6  -4   4     7838.97     7389.83    268.58 o 
   7  -4   4     6613.00     6652.12    265.71 o 
   8  -4   4     1932.66     1908.51    141.89 o 
   9  -4   4      105.07      116.68     54.31 o 
  10  -4   4     9974.18    10294.25    403.61 o 
  -9  -3   4      208.57      212.60     63.48 o 
  -8  -3   4      578.26      606.20     82.48 o 
  -7  -3   4    18519.65    18476.70    350.61 o 
  -6  -3   4      926.55      882.37     59.17 o 
  -5  -3   4     3419.32     3492.68    101.47 o 
  -4  -3   4      223.61      235.22     40.31 o 
  -3  -3   4    38666.53    38150.35    805.46 o 
  -2  -3   4     8838.14     9718.45    245.69 o 
  -1  -3   4     2742.42     2533.90     90.27 o 
   0  -3   4     6738.12     6415.99     94.85 o 
   1  -3   4      790.14      760.77     23.76 o 
   2  -3   4       74.85       80.22     11.06 o 
   3  -3   4    10848.21    10362.95    143.28 o 
   4  -3   4    11046.97    11156.57    195.01 o 
   5  -3   4      548.52      558.29     67.84 o 
   6  -3   4    10102.05     9736.52    325.21 o 
   7  -3   4      555.13      691.56     87.77 o 
   8  -3   4     4213.77     4395.05    222.98 o 
   9  -3   4      655.84     1264.49    132.71 o 
  -9  -2   4      113.37      120.48     51.71 o 
  -8  -2   4      227.09      292.31     62.65 o 
  -7  -2   4    22791.02    23028.00    410.39 o 
  -6  -2   4       75.00      116.43     31.37 o 
  -5  -2   4      249.25      306.36     30.24 o 
  -4  -2   4     1213.05     1265.14     70.34 o 
  -3  -2   4    48499.84    46805.04    954.30 o 
  -2  -2   4      969.94     1060.42     52.83 o 
  -1  -2   4      667.65      627.33     36.14 o 
   0  -2   4    39759.65    38222.55    557.07 o 
   1  -2   4    18604.55    17783.90    219.14 o 
   2  -2   4      626.76      666.33     23.16 o 
   3  -2   4     2029.78     2598.64     64.35 o 
   4  -2   4    72348.88    71265.39   1037.71 o 
   5  -2   4     1216.05     1202.22     51.44 o 
   6  -2   4     4672.61     4749.73    209.45 o 
   7  -2   4     1449.72     1470.61    120.20 o 
   8  -2   4    15049.56    15448.61    492.77 o 
   9  -2   4     1383.28     1749.75    148.75 o 
  -9  -1   4      441.54      556.07     88.51 o 
  -8  -1   4     1304.33     1489.24    113.99 o 
  -7  -1   4    13484.51    13747.51    581.18 o 
  -6  -1   4     4190.49     4445.79    116.85 o 
  -5  -1   4      199.74      254.45     26.65 o 
  -4  -1   4     8085.51     8064.06    207.60 o 
  -3  -1   4    12092.41    13176.80    299.90 o 
  -2  -1   4      819.90      811.48     40.69 o 
   0  -1   4    59542.24    55410.80   1088.68 o 
   1  -1   4     4436.67     4538.52     65.11 o 
   2  -1   4     3043.45     3081.43     75.81 o 
   3  -1   4       53.21       85.15     13.52 o 
   4  -1   4    21302.89    20939.07    693.55 o 
   5  -1   4       10.73        2.85     24.51 o 
   6  -1   4     4902.44     5115.34    220.48 o 
   7  -1   4     6414.31     6322.74    263.85 o 
   8  -1   4    13680.73    13329.63    446.24 o 
   9  -1   4      310.00      303.43     76.64 o 
 -10   0   4     7287.30     8042.10    335.86 o 
  -9   0   4     1930.53     2109.25    149.40 o 
  -8   0   4      985.40     1032.89     97.03 o 
  -7   0   4     8944.93     8732.26    291.93 o 
  -6   0   4    21317.07    21293.17    357.31 o 
  -5   0   4      169.50      205.42     22.43 o 
  -4   0   4    24698.11    25079.01    526.41 o 
  -3   0   4      202.30      181.83     21.13 o 
  -2   0   4    13100.25    12717.96    276.36 o 
  -1   0   4       47.68       39.94     11.96 o 
   0   0   4    71782.74    68012.91   1412.22 o 
   1   0   4     1554.75     1506.48     42.75 o 
   2   0   4     1936.22     1884.32     53.48 o 
   3   0   4      314.13      290.43     39.25 o 
   4   0   4     8802.55     8703.22    167.73 o 
   5   0   4     6130.01     6058.19    134.01 o 
   6   0   4      864.35      810.19     45.17 o 
   7   0   4    11390.82    10546.71    365.24 o 
   8   0   4     1356.27     1298.78    125.39 o 
   9   0   4       33.35      119.00     56.53 o 
 -10   1   4     4754.48     5211.44    261.17 o 
  -9   1   4      319.98      310.75     70.16 o 
  -8   1   4     2304.40     2390.25    145.69 o 
  -7   1   4     8603.39     8660.35    289.62 o 
  -6   1   4    16877.02    16763.02    286.25 o 
  -5   1   4      115.65      114.14     26.88 o 
  -4   1   4    52341.21    53420.36   1057.45 o 
  -3   1   4      849.40      851.80     39.57 o 
  -2   1   4    40849.63    39591.67    787.48 o 
  -1   1   4     6684.09     6469.08    155.51 o 
   0   1   4    34363.05    32701.56    381.64 o 
   1   1   4     1439.15     1269.59     40.05 o 
   2   1   4     7232.42     6834.05    131.88 o 
   3   1   4    12774.66    12335.53    217.68 o 
   4   1   4     5221.63     4901.69    114.31 o 
   5   1   4    19862.16    19768.55    339.92 o 
   6   1   4      103.27       65.50     29.01 o 
   7   1   4    15770.97    15886.97    483.87 o 
   8   1   4      141.09      185.82     61.54 o 
   9   1   4     2753.66     2898.31    190.17 o 
 -10   2   4    11061.39    11660.78    423.26 o 
  -9   2   4      618.00      600.74     88.60 o 
  -8   2   4      191.86      179.79     52.08 o 
  -7   2   4      195.95      223.26     49.21 o 
  -6   2   4     3499.52     3501.27    148.56 o 
  -5   2   4     1326.35     1593.66     69.55 o 
  -4   2   4     4792.35     5126.07    100.66 o 
  -3   2   4     3768.90     3680.50     99.63 o 
  -2   2   4     2179.17     2197.39     70.90 o 
  -1   2   4      753.34     1056.15     47.45 o 
   0   2   4     6593.26     6395.13     89.39 o 
   1   2   4    10079.14     9902.33    132.17 o 
   2   2   4       31.08      138.16     61.95 o 
   3   2   4    14991.62    14589.90    254.30 o 
   4   2   4     1562.59     1621.11     62.08 o 
   5   2   4    15878.77    16335.21    305.33 o 
   6   2   4        2.95        9.58     15.43 o 
   7   2   4     8851.06     9489.16    338.74 o 
   8   2   4       32.44       59.96     47.45 o 
 -10   3   4    16426.46    16553.42    533.08 o 
  -9   3   4      401.53      292.21     67.19 o 
  -8   3   4      933.40      962.09     96.94 o 
  -7   3   4    13578.20    13582.08    393.51 o 
  -6   3   4     9322.61     9714.46    290.27 o 
  -5   3   4     1733.50     1773.16     50.39 o 
  -4   3   4     1992.20     1995.11     51.93 o 
  -3   3   4    62536.12    63165.88   1241.79 o 
  -2   3   4     3135.17     3107.01     94.35 o 
  -1   3   4     2811.64     2745.79     61.42 o 
   0   3   4      177.30      176.69     11.52 o 
   1   3   4    44476.39    42536.98    502.02 o 
   2   3   4     6513.17     6430.13    132.18 o 
   3   3   4     9741.38     9731.28    189.43 o 
   4   3   4     6700.33     6484.34    212.09 o 
   5   3   4    11586.72    11730.45    355.88 o 
   6   3   4     1683.90     1722.70     75.86 o 
   7   3   4     1751.64     1821.49     82.46 o 
 -10   4   4     5747.07     6272.14    284.98 o 
  -9   4   4     2224.32     2357.07    154.86 o 
  -8   4   4      533.95      426.04     68.49 o 
  -7   4   4     8755.05     8712.06    283.87 o 
  -6   4   4     3142.99     3091.91    136.24 o 
  -5   4   4     7545.27     7965.07    151.85 o 
  -4   4   4     2650.16     2667.63     64.05 o 
  -3   4   4    43818.51    45091.59    656.98 o 
  -2   4   4     4324.88     4565.25     92.86 o 
  -1   4   4      921.46     1091.68     38.91 o 
   0   4   4     8459.42     8525.80    119.91 o 
   1   4   4    40096.10    38666.23    463.09 o 
   2   4   4     4646.48     4614.10    106.98 o 
   3   4   4     3747.11     3745.54    100.68 o 
   4   4   4     9269.47     9612.70    277.66 o 
   5   4   4    12819.10    13116.19    356.99 o 
   6   4   4     1589.87     1781.36    108.71 o 
   7   4   4      694.76      541.61     68.21 o 
 -10   5   4      301.21      329.56     78.22 o 
  -9   5   4     8740.24     8853.12    326.04 o 
  -8   5   4      621.17      710.28     83.22 o 
  -7   5   4     9333.08     8919.66    287.39 o 
  -6   5   4     1106.29     1097.49     78.78 o 
  -5   5   4    14157.09    14110.44    360.52 o 
  -4   5   4     1165.97     1202.57     41.49 o 
  -3   5   4     5543.00     5469.52     88.64 o 
  -2   5   4     9171.73     9383.49    204.12 o 
  -1   5   4     1861.11     2051.34     86.10 o 
   0   5   4     3536.35     3578.47    107.60 o 
   1   5   4     1536.77     1486.62     52.87 o 
   2   5   4     7391.81     7560.73    154.73 o 
   3   5   4     1822.64     1656.89     97.77 o 
   4   5   4     2074.01     1969.21    111.12 o 
   5   5   4      537.30      566.45     68.49 o 
   6   5   4      838.79      841.23     84.61 o 
   7   5   4       55.44       88.51     42.72 o 
 -10   6   4        0.64       -2.97     32.90 o 
  -9   6   4    12797.73    13002.20    415.75 o 
  -8   6   4      212.12      222.15     57.83 o 
  -7   6   4    11012.32    10455.60    319.00 o 
  -6   6   4     5150.05     5488.27    192.21 o 
  -5   6   4    10826.93    10724.28    288.41 o 
  -4   6   4      352.69      353.21     31.04 o 
  -3   6   4     2260.49     2182.48     49.90 o 
  -2   6   4    16532.21    16294.99    270.10 o 
  -1   6   4      365.41      339.57     38.00 o 
   0   6   4    13712.86    13269.32    233.92 o 
   1   6   4      608.98      648.51     50.28 o 
   2   6   4    16383.04    15993.17    327.34 o 
   3   6   4      237.57      198.42     45.04 o 
   4   6   4     6642.56     6255.27    229.75 o 
   5   6   4     1437.87     1445.03    104.63 o 
   6   6   4     2657.84     2789.22    153.29 o 
 -10   7   4       30.98       76.55     50.32 o 
  -9   7   4     3673.21     3647.33    187.12 o 
  -8   7   4     1885.12     1920.56    124.10 o 
  -7   7   4     2728.63     2649.93    135.59 o 
  -6   7   4     5210.11     5395.59    190.45 o 
  -5   7   4     7461.69     6810.87    207.23 o 
  -4   7   4        1.46       11.85     11.91 o 
  -3   7   4     1486.13     1496.22     58.11 o 
  -2   7   4    15791.85    16068.32    276.78 o 
  -1   7   4      211.25      247.24     28.39 o 
   0   7   4     4098.61     3959.67    104.70 o 
   1   7   4     1474.76     1436.69     60.75 o 
   2   7   4    18026.39    17716.21    498.37 o 
   3   7   4       61.75       68.30     33.92 o 
   4   7   4     6165.08     5886.23    230.95 o 
   5   7   4     3509.46     3593.94    176.64 o 
  -9   8   4     2811.94     2956.23    164.97 o 
  -7   8   4      804.89      777.75     66.17 o 
  -6   8   4    11156.59     9850.42    281.65 o 
  -5   8   4       42.40       77.02     27.53 o 
  -4   8   4     1132.66     1063.64     50.68 o 
  -3   8   4     1949.20     1972.07     71.69 o 
  -2   8   4    16205.63    16408.87    319.83 o 
  -1   8   4     1408.68     1545.06     77.20 o 
   0   8   4      713.56      785.28     51.95 o 
   1   8   4     2611.45     2642.71     89.38 o 
   2   8   4     4310.90     4442.77    124.14 o 
   3   8   4      665.44      760.51     85.91 o 
   4   8   4      833.34      808.43     91.38 o 
  -9   9   4      545.39      427.98     63.02 o 
  -7   9   4        1.94      -15.76     20.39 o 
  -6   9   4    14429.12    13179.03    359.50 o 
  -5   9   4      221.76      236.79     45.97 o 
  -4   9   4      103.09      105.28     34.94 o 
  -3   9   4     4469.74     4678.81    125.99 o 
  -2   9   4    16812.00    16699.60    305.63 o 
  -1   9   4     5416.72     5347.56    138.96 o 
   0   9   4      172.15      135.07     48.84 o 
   1   9   4    12395.64    12377.21    249.52 o 
   2   9   4     1695.18     1526.31    113.72 o 
   3   9   4      485.60      473.40     75.07 o 
  -8  10   4     5280.69     4642.03    192.49 o 
  -7  10   4       26.27       67.19     33.36 o 
  -6  10   4     5042.67     4685.59    186.75 o 
  -5  10   4     4662.93     4717.94    188.60 o 
  -4  10   4      130.92      142.45     41.70 o 
  -3  10   4      287.02      288.69     37.78 o 
  -2  10   4     3708.07     3717.54    118.07 o 
  -1  10   4     6127.15     6018.24    155.67 o 
   0  10   4       64.59       57.14     22.93 o 
   1  10   4     3884.86     3782.88    120.92 o 
   2  10   4       21.23        9.82     28.08 o 
  -7  11   4      149.70      114.09     38.46 o 
  -6  11   4      458.64      455.60     67.28 o 
  -5  11   4     9318.45     9076.10    298.89 o 
  -4  11   4     1003.98     1071.63     90.27 o 
  -3  11   4       70.83       49.19     23.16 o 
  -2  11   4      171.94      177.47     32.83 o 
  -1  11   4     7372.95     7429.53    185.14 o 
   0  11   4      526.93      553.73     51.48 o 
  -5  12   4     7270.46     7390.94    271.55 o 
  -4  12   4      267.25      360.33     66.64 o 
  -3  12   4     1507.96     1292.57    104.08 o 
   1 -12   5     3497.56     3564.94    133.22 o 
   2 -12   5      218.44      245.24     44.71 o 
   3 -12   5     1720.90     1827.97    128.27 o 
   4 -12   5     6999.81     7260.27    273.58 o 
  -1 -11   5      344.88      374.97     79.70 o 
   0 -11   5     1852.28     1890.68     94.56 o 
   1 -11   5     3541.11     3520.50    133.59 o 
   2 -11   5     4533.40     4753.47    148.34 o 
   3 -11   5        2.47       21.69     28.17 o 
   4 -11   5     6892.38     7737.93    276.83 o 
   5 -11   5      520.11      577.47     79.15 o 
   6 -11   5       17.69       29.47     33.36 o 
  -3 -10   5     3188.15     3277.36    192.58 o 
  -2 -10   5     3889.74     3988.93    208.90 o 
  -1 -10   5      636.07      710.47     96.57 o 
   0 -10   5     9850.71    10289.98    264.96 o 
   1 -10   5     1082.80     1171.83    112.74 o 
   2 -10   5     2297.30     2322.84    236.00 o 
   3 -10   5     1427.61     1435.85    103.34 o 
   4 -10   5    10722.39    10946.70    336.98 o 
   5 -10   5     1410.73     1599.61    110.66 o 
   6 -10   5      418.89      434.57     64.50 o 
   7 -10   5     2052.43     2060.04    124.37 o 
  -4  -9   5     1513.51     1403.42    124.84 o 
  -3  -9   5      762.44      669.97     96.76 o 
  -2  -9   5    12918.21    12579.31    407.23 o 
  -1  -9   5      254.46      303.98     65.43 o 
   0  -9   5     7754.47     7947.31    193.23 o 
   1  -9   5      205.04      227.04     36.38 o 
   2  -9   5     1524.32     1527.83     71.85 o 
   3  -9   5      210.27      196.86     32.83 o 
   4  -9   5    10302.32    10688.69    319.18 o 
   5  -9   5     7087.42     7631.06    233.08 o 
   6  -9   5      712.03      676.29     52.13 o 
   7  -9   5     3760.32     3716.57    121.45 o 
   8  -9   5     2783.19     2719.72    162.56 o 
  -5  -8   5      650.66      593.97     92.03 o 
  -4  -8   5      105.92      140.41     55.70 o 
  -3  -8   5     2363.16     2335.01    149.12 o 
  -2  -8   5    26387.43    25874.18    656.53 o 
  -1  -8   5      697.95      688.87     79.98 o 
   0  -8   5      776.54      928.39     57.75 o 
   1  -8   5    11721.83    12104.72    240.10 o 
   2  -8   5     8038.25     8470.70    145.16 o 
   3  -8   5        2.09       21.69     14.00 o 
   4  -8   5      675.86      830.31     49.89 o 
   5  -8   5    22374.48    23680.17    407.25 o 
   6  -8   5      219.59      191.25     33.00 o 
   7  -8   5      319.52      207.51     55.79 o 
   8  -8   5        4.32        0.56     34.29 o 
   9  -8   5     6043.16     6025.06    272.29 o 
  -6  -7   5     7483.17     7317.91    290.08 o 
  -5  -7   5      427.85      404.35     81.09 o 
  -4  -7   5      471.24      535.58     81.56 o 
  -3  -7   5     2081.47     2109.80    132.34 o 
  -2  -7   5    11622.65    11898.87    354.58 o 
  -1  -7   5       30.06       42.08     29.93 o 
   0  -7   5       16.89      108.12     69.00 o 
   1  -7   5    17013.00    16981.71    285.90 o 
   2  -7   5     2200.44     2260.81     60.13 o 
   3  -7   5      945.48      859.55     49.27 o 
   4  -7   5        8.34       17.67     16.42 o 
   5  -7   5    33197.45    34663.69    555.74 o 
   6  -7   5      550.01      573.47     44.58 o 
   7  -7   5     1986.24     1751.88    127.52 o 
   8  -7   5     3699.59     3350.94    188.04 o 
   9  -7   5     6527.39     6365.28    285.26 o 
  -7  -6   5      443.55      486.09     84.89 o 
  -6  -6   5     2539.30     2430.19    155.14 o 
  -5  -6   5    14232.05    13398.58    407.87 o 
  -4  -6   5       22.06       50.56     19.65 o 
  -3  -6   5    11440.72    11004.44    330.67 o 
  -2  -6   5     1368.68     1387.94     93.14 o 
  -1  -6   5     2883.24     2984.31    131.51 o 
   0  -6   5     1208.63     1365.37     96.76 o 
   1  -6   5    21392.39    20903.76    307.47 o 
   2  -6   5     6938.29     7132.58    152.11 o 
   3  -6   5       36.24       52.06     18.40 o 
   4  -6   5      246.37      360.86     51.30 o 
   5  -6   5    14154.22    14174.90    262.56 o 
   6  -6   5     2696.95     2702.51     90.54 o 
   7  -6   5     2628.27     2364.11    149.49 o 
   8  -6   5     4392.27     4220.44    217.33 o 
   9  -6   5      568.15      652.82     99.81 o 
  -7  -5   5     2652.33     2608.60    106.47 o 
  -6  -5   5     2512.42     2527.04     98.15 o 
  -5  -5   5    20768.94    19526.07    355.33 o 
  -4  -5   5      324.11      397.12     59.78 o 
  -3  -5   5     9847.28     9244.40    277.57 o 
  -2  -5   5       36.45       66.91     26.60 o 
  -1  -5   5    22232.26    22449.84    512.88 o 
   0  -5   5     5212.12     5266.97     92.68 o 
   1  -5   5    30324.82    30414.73    378.74 o 
   2  -5   5    14081.94    14800.06    204.14 o 
   3  -5   5     2897.75     2918.69     63.15 o 
   4  -5   5     1241.42     1253.24     38.84 o 
   5  -5   5    11978.47    12197.80    231.20 o 
   6  -5   5    11549.41    11937.15    378.68 o 
   7  -5   5      544.73      693.97     89.43 o 
   8  -5   5     9677.99     9717.98    360.98 o 
   9  -5   5       79.78       47.73     48.66 o 
  -8  -4   5      166.17      205.90     41.19 o 
  -7  -4   5     1172.22     1149.51     95.55 o 
  -6  -4   5       69.96       89.25     28.50 o 
  -5  -4   5     9872.00     9445.02    275.95 o 
  -4  -4   5      366.96      490.91     59.59 o 
  -3  -4   5     5665.92     5856.20    190.55 o 
  -2  -4   5     6463.89     6876.49    201.48 o 
  -1  -4   5     7285.10     7341.36    202.13 o 
   0  -4   5     1743.43     1843.65     44.28 o 
   1  -4   5    31394.97    31327.70    382.88 o 
   2  -4   5    14745.76    15242.88    204.11 o 
   3  -4   5     1438.08     1427.57     45.25 o 
   4  -4   5     4443.48     4512.37     80.78 o 
   5  -4   5     4346.90     4617.79    112.37 o 
   6  -4   5     8287.33     8451.73    302.78 o 
   7  -4   5     2579.00     2625.65    161.91 o 
   8  -4   5    13448.71    13120.27    442.35 o 
   9  -4   5       14.45       15.38     39.20 o 
  -9  -3   5    10997.03    11259.58    393.32 o 
  -8  -3   5     2443.64     2422.13    149.58 o 
  -7  -3   5       12.07       21.05     23.46 o 
  -6  -3   5     5007.20     4915.83    134.15 o 
  -5  -3   5    14950.65    14939.46    275.64 o 
  -4  -3   5     4304.14     4418.77    157.09 o 
  -3  -3   5      138.13      167.00     31.14 o 
  -2  -3   5    38734.15    36509.58    763.39 o 
  -1  -3   5      357.88      361.16     32.34 o 
   0  -3   5       20.98       25.23     10.21 o 
   1  -3   5     3427.63     3515.41     62.39 o 
   2  -3   5    51468.43    51099.29    601.26 o 
   3  -3   5     1519.31     1536.20     38.24 o 
   4  -3   5     2917.66     2944.99     58.92 o 
   5  -3   5     1284.65     1288.32     48.40 o 
   6  -3   5    16143.46    16668.62    488.23 o 
   7  -3   5      261.39      191.47     57.09 o 
   8  -3   5     7827.64     7652.20    314.92 o 
   9  -3   5     3756.01     3572.81    214.64 o 
  -9  -2   5     7470.35     7752.48    308.62 o 
  -8  -2   5      957.59      956.71     98.42 o 
  -7  -2   5     1160.19     1112.81     63.00 o 
  -6  -2   5     6969.17     6909.99    161.06 o 
  -5  -2   5     9011.56     9076.28    184.09 o 
  -4  -2   5     4091.35     4457.70    146.06 o 
  -3  -2   5      642.90      647.26     45.60 o 
  -2  -2   5    82272.23    78204.84   1545.95 o 
  -1  -2   5      190.81      211.12     24.37 o 
   0  -2   5       13.16       30.99     16.91 o 
   1  -2   5      112.56      128.89      9.88 o 
   2  -2   5    95582.23    90829.61   1040.72 o 
   3  -2   5     3050.52     3071.34     63.76 o 
   4  -2   5       35.31       59.43     34.94 o 
   5  -2   5    10377.53    10178.62    197.50 o 
   6  -2   5     8622.71     8581.48    309.64 o 
   7  -2   5     4170.20     3863.08    201.85 o 
   8  -2   5     1882.19     1744.84    141.80 o 
   9  -2   5    14765.88    14220.45    489.15 o 
  -9  -1   5       80.09       73.12     45.97 o 
  -8  -1   5    11262.36    10768.39    359.13 o 
  -7  -1   5        6.29       11.32     19.25 o 
  -6  -1   5     4000.77     4060.71    110.67 o 
  -5  -1   5     3315.52     3542.08     93.98 o 
  -4  -1   5     7452.72     7783.80    205.74 o 
  -3  -1   5      918.88     1084.70     55.33 o 
  -2  -1   5    21590.79    21281.18    453.29 o 
  -1  -1   5     9794.04    10069.32    232.71 o 
   0  -1   5     2662.82     2585.87     56.81 o 
   1  -1   5     5331.88     5685.63    109.57 o 
   2  -1   5     8931.61     8890.76    167.75 o 
   3  -1   5      723.24      702.89     33.85 o 
   4  -1   5     5896.88     6211.96    131.88 o 
   5  -1   5     9195.76     9257.21    182.90 o 
   6  -1   5     3196.96     3340.01    175.99 o 
   7  -1   5     2559.20     2643.53    164.13 o 
   8  -1   5      469.35      435.40     83.32 o 
   9  -1   5     9503.39     9605.47    380.63 o 
 -10   0   5      797.94      873.95    116.68 o 
  -9   0   5        1.64       39.67     38.65 o 
  -8   0   5    21479.46    21467.74    590.73 o 
  -7   0   5      118.55      126.78     41.33 o 
  -6   0   5     9936.68    10244.56    199.73 o 
  -5   0   5    14270.51    14702.56    254.47 o 
  -4   0   5    27950.48    29129.11    608.24 o 
  -3   0   5     1302.15     1524.92     62.28 o 
  -2   0   5    10484.15    10615.66    243.09 o 
  -1   0   5    49984.37    47953.32    953.84 o 
   0   0   5     7305.29     7144.35    127.82 o 
   1   0   5     6204.64     6228.67    157.55 o 
   2   0   5       65.45      112.40     37.26 o 
   3   0   5    44881.65    44588.64    671.47 o 
   4   0   5        2.25       25.66     16.13 o 
   5   0   5    17039.63    17405.72    305.75 o 
   6   0   5     2004.72     2031.53     73.33 o 
   7   0   5     5065.98     4621.64    224.56 o 
   8   0   5       29.18       17.79     40.59 o 
   9   0   5     3079.97     2901.73    192.40 o 
 -10   1   5        0.72       50.05     46.52 o 
  -9   1   5      186.18      115.85     48.19 o 
  -8   1   5    15066.41    15808.38    468.86 o 
  -7   1   5     1054.05      989.15     84.24 o 
  -6   1   5     5480.73     5974.26    193.05 o 
  -5   1   5    13665.02    14766.78    463.80 o 
  -4   1   5    16521.85    17158.42    374.05 o 
  -3   1   5      607.36      701.11     38.92 o 
  -2   1   5     1304.21     1148.28     50.14 o 
  -1   1   5    40920.20    39926.79    803.70 o 
   0   1   5     5203.67     5327.75     76.81 o 
   1   1   5     6501.39     5899.01    154.86 o 
   2   1   5      116.69      148.39     18.96 o 
   3   1   5    43366.14    42357.43    965.74 o 
   4   1   5      110.60      107.96     19.30 o 
   5   1   5    16534.49    16470.21    297.28 o 
   6   1   5     2229.84     2339.46     82.63 o 
   7   1   5     7086.51     7044.88    285.45 o 
   8   1   5      857.80      710.74     97.87 o 
 -10   2   5      492.67      486.09     89.80 o 
  -9   2   5     5278.30     5609.40    251.25 o 
  -8   2   5     3914.77     4051.31    193.51 o 
  -7   2   5     6267.85     6075.20    227.34 o 
  -6   2   5      147.50      200.44     53.85 o 
  -5   2   5    17772.68    18494.94    579.88 o 
  -4   2   5       36.32       98.05     17.61 o 
  -3   2   5    12801.53    12886.35    286.74 o 
  -2   2   5      187.57      236.88     24.28 o 
  -1   2   5    32822.68    32489.14    668.02 o 
   0   2   5     4330.85     4445.51     81.12 o 
   1   2   5     1281.63     1430.85     32.61 o 
   2   2   5     2388.96     2361.92     68.31 o 
   3   2   5    18847.57    18426.67    312.24 o 
   4   2   5     1464.75     1600.87     64.50 o 
   5   2   5     1346.73     1271.36     60.61 o 
   6   2   5     3365.12     3447.91    108.03 o 
   7   2   5      525.90      367.00     72.01 o 
   8   2   5      475.62      482.94     85.91 o 
 -10   3   5      108.71       63.67     49.58 o 
  -9   3   5     5240.13     5644.99    251.62 o 
  -8   3   5      946.30      977.75     92.49 o 
  -7   3   5     9586.89    10074.61    316.96 o 
  -6   3   5       63.69       44.67     28.08 o 
  -5   3   5    39769.60    40290.26    601.56 o 
  -4   3   5     1288.59     1397.48     57.74 o 
  -3   3   5     5106.57     5210.52    140.96 o 
  -2   3   5    10396.43    10262.09    243.56 o 
  -1   3   5    37824.28    38723.33    551.30 o 
   0   3   5    11167.66    10892.72    146.24 o 
   1   3   5      255.83      254.40     15.46 o 
   2   3   5    29065.17    27919.45    768.25 o 
   3   3   5     4413.98     4612.00    114.40 o 
   4   3   5     2543.35     2519.51    111.21 o 
   5   3   5      249.87      274.16     35.96 o 
   6   3   5    14190.82    14720.81    290.32 o 
   7   3   5      688.23      816.67     74.33 o 
 -10   4   5       57.78       19.55     42.45 o 
  -9   4   5     2884.30     2711.19    165.34 o 
  -8   4   5      202.58      170.34     49.03 o 
  -7   4   5     4574.27     4719.88    191.01 o 
  -6   4   5     4067.68     4496.44    170.34 o 
  -5   4   5    13809.11    14583.29    243.06 o 
  -4   4   5     6869.51     7341.29    137.02 o 
  -3   4   5     3030.16     3239.45    104.91 o 
  -2   4   5     2341.20     2657.69    100.51 o 
  -1   4   5    16312.04    16212.42    255.87 o 
   0   4   5    12087.53    11392.47    155.26 o 
   1   4   5      182.74      183.08     18.32 o 
   2   4   5    16924.22    16385.55    280.66 o 
   3   4   5     2624.52     2687.68    139.20 o 
   4   4   5     7497.27     7429.03    234.84 o 
   5   4   5      241.13      420.11     57.09 o 
   6   4   5    17693.44    18521.33    476.73 o 
   7   4   5     1008.64     1102.49     89.43 o 
 -10   5   5       35.60       -6.67     43.28 o 
  -9   5   5     2431.22     2486.72    156.07 o 
  -8   5   5    10935.14    11390.72    360.52 o 
  -7   5   5     8864.65     9133.74    291.19 o 
  -6   5   5     1409.05     1415.46     87.21 o 
  -5   5   5     2157.48     2324.37    225.39 o 
  -4   5   5    21442.26    21536.57    338.83 o 
  -3   5   5     5210.54     5319.40    110.39 o 
  -2   5   5     2836.33     2849.40     84.99 o 
  -1   5   5     1014.09     1128.39     44.07 o 
   0   5   5    25677.97    24681.53    381.52 o 
   1   5   5       40.40       67.10     15.19 o 
   2   5   5      584.12      664.03     60.52 o 
   3   5   5      800.76      877.66     72.47 o 
   4   5   5     5556.93     5822.84    211.58 o 
   5   5   5      613.30      665.05     73.22 o 
   6   5   5     4627.21     4631.28    195.64 o 
 -10   6   5      470.27      548.47     92.96 o 
  -9   6   5     4725.75     4969.83    226.50 o 
  -8   6   5    11597.72    11693.22    363.20 o 
  -7   6   5     3340.91     3291.44    151.25 o 
  -6   6   5      524.37      485.82     54.68 o 
  -5   6   5     1362.40     1437.06     78.78 o 
  -4   6   5    29961.39    29046.18    363.36 o 
  -3   6   5     1728.75     1840.94     60.98 o 
  -2   6   5     2318.46     2438.19     72.24 o 
  -1   6   5     1161.90     1132.26     48.66 o 
   0   6   5    26406.72    25303.56    399.42 o 
   1   6   5       17.28       40.61     39.11 o 
   2   6   5     2729.64     2647.34     81.72 o 
   3   6   5    12455.90    12624.91    363.85 o 
   4   6   5     5458.21     5603.19    218.63 o 
   5   6   5     2615.67     2614.99    145.23 o 
   6   6   5      434.27      483.78     74.23 o 
 -10   7   5     6410.53     6181.04    270.16 o 
  -9   7   5      783.02      774.78     92.58 o 
  -8   7   5     8885.80     8948.57    301.20 o 
  -7   7   5      254.35      253.01     49.30 o 
  -5   7   5       35.88       11.96     18.26 o 
  -4   7   5     6433.33     6670.08    141.44 o 
  -3   7   5     8057.87     8301.67    167.44 o 
  -2   7   5      531.70      606.43     39.18 o 
  -1   7   5     3826.29     3699.89    100.94 o 
   0   7   5    10826.91    10599.08    205.14 o 
   1   7   5     3360.30     3310.81     96.55 o 
   2   7   5     2721.59     2824.86    166.03 o 
   3   7   5     7263.63     7537.56    267.84 o 
   4   7   5       25.50       25.02     33.27 o 
   5   7   5       19.65       39.94     34.66 o 
  -7   8   5     1382.59     1295.82     86.84 o 
  -6   8   5     1304.16     1246.24     81.65 o 
  -5   8   5     1673.71     1637.61     93.98 o 
  -4   8   5     1051.35     1224.12     62.28 o 
  -3   8   5    13926.04    14441.28    262.69 o 
  -2   8   5      298.24      334.53     34.41 o 
  -1   8   5     6629.06     6450.32    151.28 o 
   0   8   5     2683.03     2546.39     86.21 o 
   1   8   5     4260.21     4156.25    116.83 o 
   2   8   5      321.31      267.93     56.07 o 
   3   8   5     6099.38     5857.04    238.18 o 
   4   8   5      636.50      642.16     86.38 o 
  -9   9   5      219.29      180.35     46.62 o 
  -8   9   5     3209.76     2692.28    134.94 o 
  -7   9   5     2618.04     2350.77    123.82 o 
  -6   9   5       10.03       19.18     22.34 o 
  -5   9   5     3528.25     3366.88    146.25 o 
  -4   9   5     2816.45     2724.44    131.51 o 
  -3   9   5     7234.82     7366.72    222.15 o 
  -2   9   5      213.33      231.96     33.35 o 
  -1   9   5     8105.67     7968.43    181.48 o 
   0   9   5      481.24      469.40     42.91 o 
   1   9   5     1865.23     1932.30     80.37 o 
   2   9   5      607.06      477.20     75.07 o 
   3   9   5     6433.74     6553.88    264.87 o 
  -8  10   5        6.02       12.60     25.02 o 
  -7  10   5     7594.36     6865.55    240.87 o 
  -6  10   5       11.64       26.51     27.43 o 
  -5  10   5       15.87       54.77     29.10 o 
  -4  10   5       84.49       89.90     35.59 o 
  -3  10   5    10693.38    11129.82    235.11 o 
  -2  10   5     1053.41     1156.95     64.50 o 
  -1  10   5      544.31      573.54     48.99 o 
   0  10   5     1686.42     1828.99     80.99 o 
   1  10   5     1000.23      960.45     60.60 o 
  -7  11   5     7329.72     6783.35    246.89 o 
  -6  11   5        2.42       47.91     30.12 o 
  -5  11   5       14.41      -11.68     23.63 o 
  -4  11   5     1397.31     1378.67    102.50 o 
  -3  11   5     5691.32     6021.95    164.87 o 
  -2  11   5      127.17      114.27     30.52 o 
  -1  11   5       34.50       20.38     20.09 o 
   0  11   5     7615.76     7881.19    194.88 o 
   3 -12   6      107.48      175.53     54.31 o 
  -1 -11   6        4.38      -28.45     36.33 o 
   0 -11   6    10113.47    10853.25    260.63 o 
   1 -11   6      263.01      278.54     45.59 o 
   2 -11   6     5273.86     5377.48    162.71 o 
   3 -11   6     3496.52     3901.91    185.54 o 
   4 -11   6      539.07      554.30     75.72 o 
   5 -11   6      558.35      806.11     90.27 o 
  -3 -10   6       53.33       86.10     51.53 o 
  -2 -10   6     4352.62     4402.83    228.45 o 
  -1 -10   6       32.11       22.43     39.94 o 
   0 -10   6     4661.67     4839.21    150.86 o 
   1 -10   6      526.57      566.53     70.99 o 
   2 -10   6     2596.40     2584.46    102.17 o 
   3 -10   6     4381.99     4985.03    204.08 o 
   4 -10   6      655.04      698.70     78.87 o 
   5 -10   6     3942.30     4562.24    196.20 o 
  -4  -9   6    10029.86    10624.09    386.65 o 
  -3  -9   6     2833.77     2763.74    174.23 o 
  -2  -9   6      483.36      477.57     83.04 o 
  -1  -9   6     6350.32     6738.40    264.22 o 
   0  -9   6      125.46      218.42     72.33 o 
   1  -9   6      172.88      204.17     35.45 o 
   2  -9   6      658.58      731.62     53.44 o 
   3  -9   6    16118.48    17432.28    319.03 o 
   4  -9   6     1181.30     1235.11     63.61 o 
   5  -9   6      495.22      566.20     67.19 o 
   6  -9   6      194.33      162.19     50.42 o 
   7  -9   6     3056.54     3122.59    169.23 o 
   8  -9   6      286.62      247.26     65.25 o 
  -5  -8   6     3790.28     3951.49    217.05 o 
  -4  -8   6     8635.84     8236.35    316.86 o 
  -3  -8   6     4975.63     4781.98    219.55 o 
  -2  -8   6        1.07       15.01     32.62 o 
  -1  -8   6    12121.89    11714.54    355.33 o 
   0  -8   6      392.86      406.26     41.93 o 
   1  -8   6      714.28      832.23     81.88 o 
   2  -8   6      160.27      210.56     31.59 o 
   3  -8   6    36002.56    37800.80    484.90 o 
   4  -8   6      796.14      865.65     76.92 o 
   5  -8   6       16.93       18.25     19.38 o 
   6  -8   6     2868.94     2848.82    153.29 o 
   7  -8   6     7525.46     7745.25    293.42 o 
   8  -8   6     1388.71     1206.01    111.40 o 
  -6  -7   6        2.59      -18.44     38.65 o 
  -5  -7   6     2929.23     3027.31    177.20 o 
  -4  -7   6     1078.09     1141.05    109.64 o 
  -3  -7   6     2590.54     2442.98    142.07 o 
  -2  -7   6      948.75     1011.76     86.28 o 
  -1  -7   6    17825.65    18417.35    473.40 o 
   0  -7   6     1362.17     1344.29     66.40 o 
   1  -7   6      708.59      790.53     57.50 o 
   2  -7   6      271.89      335.01     26.19 o 
   3  -7   6    20269.43    20820.17    393.76 o 
   4  -7   6     2239.17     2367.97     85.12 o 
   5  -7   6       18.12       87.73     23.78 o 
   6  -7   6     9256.78     9060.81    313.71 o 
   7  -7   6     2530.94     2523.24    155.88 o 
   8  -7   6      333.38      332.90     74.61 o 
   9  -7   6      533.51      492.30     91.75 o 
  -7  -6   6    15765.61    14514.14    455.79 o 
  -6  -6   6      114.83      119.37     54.40 o 
  -5  -6   6     2318.10     2298.41     90.69 o 
  -4  -6   6     6110.97     6273.90    238.83 o 
  -3  -6   6    14510.26    14393.66    400.92 o 
  -2  -6   6     2925.19     3206.92    144.39 o 
  -1  -6   6     7572.54     7867.95    240.78 o 
   0  -6   6    20287.71    19542.05    453.33 o 
   1  -6   6     1335.80     1315.38     43.27 o 
   2  -6   6     2435.48     2639.34     64.29 o 
   3  -6   6     1855.05     1950.77     70.40 o 
   4  -6   6    10294.99    11011.07    216.15 o 
   5  -6   6      274.96      301.48     57.55 o 
   6  -6   6    12378.60    11875.80    379.14 o 
   7  -6   6     3239.08     3434.82    187.02 o 
   8  -6   6     3532.26     3547.70    200.28 o 
   9  -6   6     1570.29     1309.81    134.38 o 
  -7  -5   6    14065.62    13672.16    295.41 o 
  -6  -5   6      364.60      352.04     43.54 o 
  -5  -5   6      846.21      820.44     53.47 o 
  -4  -5   6     3885.89     3840.93    167.19 o 
  -3  -5   6    14887.15    14717.29    387.86 o 
  -2  -5   6     2732.47     2872.08    124.19 o 
  -1  -5   6     4381.81     4318.40    151.34 o 
   0  -5   6    46492.75    45444.53    549.38 o 
   1  -5   6     2459.85     2339.43     67.05 o 
   2  -5   6     2861.87     2924.85     64.76 o 
   3  -5   6        7.03       23.61      9.48 o 
   4  -5   6    24756.57    25733.63    361.18 o 
   5  -5   6      714.96      817.32     85.36 o 
   6  -5   6    12111.32    12078.02    390.36 o 
   7  -5   6     6115.93     5555.09    248.47 o 
   8  -5   6    10597.41    10708.71    392.30 o 
   9  -5   6      411.36      301.20     78.31 o 
  -8  -4   6     2142.34     2273.26    147.45 o 
  -7  -4   6     4042.75     4220.57    237.02 o 
  -6  -4   6     6500.50     6326.03    163.69 o 
  -5  -4   6     1263.47     1151.43     87.86 o 
  -4  -4   6    10609.56    10388.04    297.40 o 
  -3  -4   6      227.85      301.39     42.82 o 
  -2  -4   6      846.30      799.25     57.09 o 
  -1  -4   6      945.30     1105.74     64.50 o 
   0  -4   6    23205.45    22677.69    360.14 o 
   1  -4   6     2007.64     2132.61     49.55 o 
   2  -4   6       64.05       54.48     11.23 o 
   3  -4   6      371.32      415.84     22.53 o 
   4  -4   6     9992.30    10186.21    193.09 o 
   5  -4   6       83.59      121.41     42.17 o 
   6  -4   6     7633.38     7680.28    290.91 o 
   7  -4   6     5533.90     5652.59    254.68 o 
   8  -4   6     4144.21     4178.65    227.52 o 
   9  -4   6      129.41      197.68     69.51 o 
  -8  -3   6     5961.58     5602.36    238.74 o 
  -7  -3   6     6037.37     5981.16    162.86 o 
  -6  -3   6     7855.92     8095.84    253.43 o 
  -5  -3   6     1045.84     1123.44     79.05 o 
  -4  -3   6    36038.20    34674.75    755.14 o 
  -3  -3   6     3569.60     3646.58    131.79 o 
  -2  -3   6     8747.48     8725.96    231.79 o 
  -1  -3   6     2243.98     2146.60     85.08 o 
   0  -3   6    62153.65    60262.20    878.02 o 
   1  -3   6    10791.72    10544.11    146.13 o 
   2  -3   6      403.10      389.56     19.10 o 
   3  -3   6    28745.64    30204.74    372.79 o 
   4  -3   6     4506.83     4691.16    172.52 o 
   5  -3   6     8624.20     8932.27    177.93 o 
   6  -3   6      293.61      305.56     66.82 o 
   7  -3   6    14190.51    14337.87    465.06 o 
   8  -3   6        4.62       12.60     41.15 o 
   9  -3   6       63.09       57.65     51.71 o 
  -9  -2   6       30.01       79.42     49.21 o 
  -8  -2   6     2595.36     2885.52    162.74 o 
  -7  -2   6      652.35      691.39     53.35 o 
  -6  -2   6    12007.47    12192.83    431.88 o 
  -5  -2   6       88.54      150.79     33.55 o 
  -4  -2   6    17262.60    16792.62    396.57 o 
  -3  -2   6    13781.38    14723.50    347.91 o 
  -2  -2   6     3767.47     3809.88    121.41 o 
  -1  -2   6     8920.00     9317.99    228.54 o 
   0  -2   6    39032.56    37987.70    566.12 o 
   1  -2   6     4349.42     4242.69    122.80 o 
   2  -2   6      188.03      184.41     12.48 o 
   3  -2   6    36346.41    35899.86    551.82 o 
   4  -2   6     8131.28     8139.48    162.87 o 
   5  -2   6     5714.62     5870.20    132.93 o 
   6  -2   6     1040.20     1132.06    106.02 o 
   7  -2   6    21743.01    21930.20    632.62 o 
   8  -2   6      209.91       96.94     54.40 o 
   9  -2   6      304.35      336.60     87.02 o 
  -9  -1   6      137.92       96.57     49.21 o 
  -8  -1   6       17.60       12.33     28.82 o 
  -7  -1   6     5388.73     5581.44    145.53 o 
  -6  -1   6     2604.36     2809.76     89.23 o 
  -5  -1   6      119.90      153.84     29.38 o 
  -4  -1   6     3044.38     3189.87    113.81 o 
  -3  -1   6    28368.47    29084.72    614.73 o 
  -2  -1   6     2725.60     2734.82     94.25 o 
  -1  -1   6     5197.96     5664.64    152.55 o 
   0  -1   6      937.39     1132.02     53.43 o 
   1  -1   6    31511.20    31215.52    474.20 o 
   2  -1   6       93.84       65.54     15.35 o 
   3  -1   6    13945.62    14059.04    247.14 o 
   4  -1   6       22.75       41.76     28.36 o 
   5  -1   6    10380.64    10229.66    202.46 o 
   6  -1   6      218.17      198.05     56.35 o 
   7  -1   6     8108.63     8296.87    326.78 o 
   8  -1   6     1401.16     1341.32    135.77 o 
   9  -1   6      217.83      195.55     69.60 o 
  -9   0   6      788.09      700.09     96.20 o 
  -8   0   6     1846.84     1925.38    132.34 o 
  -7   0   6    17726.69    18515.31    506.58 o 
  -6   0   6     4132.57     4326.24    111.47 o 
  -5   0   6      121.30      160.80     28.08 o 
  -4   0   6     1867.80     1982.37     80.44 o 
  -3   0   6    69526.56    70791.66   1404.81 o 
  -2   0   6     1370.01     1445.40     63.02 o 
  -1   0   6     1608.71     1531.50     63.76 o 
   0   0   6     4537.91     4170.07     89.76 o 
   1   0   6    53317.26    52503.25    836.69 o 
   2   0   6     1416.92     1461.81     51.50 o 
   3   0   6     8641.26     8432.06    167.48 o 
   4   0   6    11064.61    11149.45    213.39 o 
   5   0   6    10871.57    10261.13    302.50 o 
   6   0   6      515.76      546.36     61.68 o 
   7   0   6       71.74       68.86     45.60 o 
   8   0   6    11268.78    11331.31    414.73 o 
 -10   1   6     1421.97     1480.06    136.42 o 
  -9   1   6     4049.01     4411.92    221.50 o 
  -8   1   6      346.08      350.51     65.71 o 
  -7   1   6    11178.81    11800.45    361.63 o 
  -6   1   6      358.57      387.62     52.04 o 
  -5   1   6     4080.06     4288.75    131.14 o 
  -4   1   6     6088.71     6491.23    173.86 o 
  -3   1   6    34035.34    35177.90    724.74 o 
  -2   1   6     7041.69     7134.97    181.65 o 
  -1   1   6       11.12        4.54     10.84 o 
   0   1   6       97.46       83.85     11.29 o 
   1   1   6    50923.67    49605.04   1051.10 o 
   2   1   6     4796.27     4673.50    133.32 o 
   3   1   6     4392.83     4322.81    107.22 o 
   4   1   6    13714.26    12943.17    365.38 o 
   5   1   6     3390.63     3467.19    173.72 o 
   6   1   6      696.80      705.92     71.78 o 
   7   1   6      319.71      246.89     68.67 o 
   8   1   6    15378.33    15832.02    515.01 o 
 -10   2   6        4.90       20.02     40.41 o 
  -9   2   6     5863.70     5613.20    252.92 o 
  -8   2   6       23.54       63.39     35.77 o 
  -7   2   6    15380.67    16239.24    454.03 o 
  -6   2   6    10898.52    11291.13    209.13 o 
  -5   2   6    22141.84    23078.75    495.55 o 
  -4   2   6     2131.66     2201.09     82.39 o 
  -3   2   6    14270.41    14639.72    329.28 o 
  -2   2   6    23590.63    25022.11    530.49 o 
  -1   2   6      857.25      767.00     46.43 o 
   0   2   6    14479.93    13851.07    215.58 o 
   1   2   6     1499.08     1572.44     34.99 o 
   2   2   6    14161.43    13907.43    244.23 o 
   3   2   6      758.45      800.91     43.49 o 
   4   2   6    12823.08    12575.84    241.22 o 
   5   2   6      198.64      208.52     39.16 o 
   6   2   6      463.92      487.64     44.62 o 
   7   2   6        6.16       31.60     37.07 o 
   8   2   6     6397.73     7320.42    311.12 o 
 -10   3   6     1834.20     2220.83    166.63 o 
  -9   3   6     3457.36     3713.50    198.24 o 
  -8   3   6      283.05      341.15     63.30 o 
  -7   3   6     9599.30     9672.66    308.25 o 
  -6   3   6    10528.53    11252.08    324.46 o 
  -5   3   6     1445.06     1473.45     51.10 o 
  -4   3   6     6531.74     6932.00    180.44 o 
  -3   3   6     3431.75     3486.99    112.14 o 
  -2   3   6    34818.35    36187.16    749.11 o 
  -1   3   6       24.10       62.85     55.05 o 
   0   3   6    38001.26    37198.41    598.37 o 
   1   3   6      947.18      991.12     30.08 o 
   2   3   6    19607.86    19510.20    326.14 o 
   3   3   6     4351.10     4425.60    113.41 o 
   4   3   6    16373.25    16733.91    303.84 o 
   5   3   6     2370.69     2555.25     91.57 o 
   6   3   6      600.48      612.14     66.54 o 
 -10   4   6     8652.79     8958.40    352.17 o 
  -9   4   6     4797.32     5088.28    232.16 o 
  -8   4   6     3343.42     3615.17    178.03 o 
  -7   4   6     1816.72     2050.77    117.98 o 
  -6   4   6    13820.82    14576.97    390.91 o 
  -5   4   6        3.65       -1.04     10.94 o 
  -4   4   6       17.81       39.85     16.13 o 
  -3   4   6      391.26      435.58     37.35 o 
  -2   4   6    24386.89    24542.87    413.76 o 
  -1   4   6     7485.56     7900.88    165.34 o 
   0   4   6     4134.55     4395.25    101.72 o 
   1   4   6     1820.91     1846.48     74.90 o 
   2   4   6     5310.46     5335.90    123.20 o 
   3   4   6      983.94     1045.68     75.25 o 
   4   4   6     8777.31     9143.85    276.27 o 
   5   4   6     7307.94     7953.31    258.39 o 
   6   4   6       41.57      113.44     39.39 o 
   7   4   6     1037.74     1251.89     97.77 o 
 -10   5   6     9636.34    10128.54    375.34 o 
  -9   5   6     1839.84     2061.52    142.91 o 
  -8   5   6     3847.38     3965.12    184.98 o 
  -7   5   6      559.83      661.44     69.23 o 
  -6   5   6    10343.39    10892.11    309.91 o 
  -5   5   6      133.33      130.01     31.09 o 
  -4   5   6      188.84      192.07     20.38 o 
  -3   5   6     6330.22     6271.42    126.60 o 
  -2   5   6    23244.26    23566.77    364.80 o 
  -1   5   6     6086.74     6001.91    124.06 o 
   0   5   6      291.98      403.42     41.15 o 
   1   5   6     7457.71     7458.69    147.76 o 
   2   5   6     6084.17     6379.00    214.83 o 
   3   5   6      411.22      435.40     59.87 o 
   4   5   6       39.11       63.39     31.70 o 
   5   5   6    12687.86    13143.90    380.90 o 
   6   5   6        0.05       -7.69     25.30 o 
 -10   6   6     5756.36     5859.08    265.98 o 
  -9   6   6       14.49       29.84     39.94 o 
  -8   6   6     1094.65     1145.49     93.98 o 
  -7   6   6       22.03       28.64     27.43 o 
  -6   6   6    11135.82    11014.54    310.66 o 
  -5   6   6     5287.52     5097.91    168.02 o 
  -4   6   6      841.74      886.28     33.41 o 
  -3   6   6     6728.86     6938.74    147.73 o 
  -2   6   6     8829.77     9050.32    210.52 o 
  -1   6   6     5936.22     5949.69    237.44 o 
   0   6   6      207.12      230.53     25.85 o 
   1   6   6    15067.42    15535.77    269.90 o 
   2   6   6      116.36       84.43     33.46 o 
   3   6   6      681.48      623.07     73.68 o 
   4   6   6     1340.53     1305.64    100.37 o 
   5   6   6    12705.85    13410.81    399.72 o 
  -9   7   6     4138.25     4523.87    211.86 o 
  -8   7   6     4943.06     5001.07    205.93 o 
  -7   7   6      781.89      641.05     67.84 o 
  -5   7   6    23133.33    21509.72    499.07 o 
  -4   7   6       11.02       28.17     15.08 o 
  -3   7   6      902.57      942.49     47.02 o 
  -2   7   6      636.64      674.41     56.49 o 
  -1   7   6    12272.94    12253.43    276.50 o 
   0   7   6      490.11      520.24     37.64 o 
   1   7   6     9388.51     9633.89    194.85 o 
   2   7   6     2299.98     2156.42    128.08 o 
   3   7   6      340.17      306.58     62.09 o 
   4   7   6      549.26      518.99     78.87 o 
  -7   8   6     1669.50     1471.26     92.77 o 
  -6   8   6      629.63      457.46     54.49 o 
  -5   8   6    15165.13    14708.11    379.51 o 
  -4   8   6     2537.41     2590.15     84.27 o 
  -3   8   6     3947.76     4115.94    112.70 o 
  -2   8   6       42.68       61.64     19.81 o 
  -1   8   6     6902.13     6822.05    158.47 o 
   0   8   6     1873.08     1892.86     73.82 o 
   1   8   6     2117.80     2077.37    128.91 o 
   2   8   6    11612.57    11087.57    355.23 o 
   3   8   6     2920.03     2492.01    150.23 o 
  -8   9   6      168.98      111.77     38.65 o 
  -7   9   6      128.05      108.34     35.40 o 
  -6   9   6      275.43      280.81     49.68 o 
  -5   9   6     7225.03     6871.11    228.54 o 
  -4   9   6      197.16      265.98     49.49 o 
  -3   9   6     2020.89     2175.39    128.17 o 
  -2   9   6     3524.47     3629.14    112.84 o 
  -1   9   6      158.37      190.85     30.45 o 
   0   9   6        5.77       10.89     20.81 o 
   1   9   6     1242.18     1170.89    102.87 o 
   2   9   6     7078.90     6444.98    261.26 o 
  -7  10   6      206.83      174.51     43.47 o 
  -6  10   6      931.74     1037.53     83.97 o 
  -5  10   6     5466.60     5612.09    210.84 o 
  -4  10   6     5410.23     5786.32    214.83 o 
  -3  10   6       28.56       60.71     24.17 o 
  -2  10   6     8430.15     8586.67    201.16 o 
  -1  10   6        5.67       26.71     19.77 o 
   0  10   6     1947.59     1952.39     84.04 o 
   1  10   6        0.23       12.33     32.62 o 
  -6  11   6     1732.83     1409.90    103.89 o 
  -5  11   6     1442.53     1583.30    110.38 o 
  -4  11   6     1642.11     1798.96    119.18 o 
  -3  11   6      201.65      199.95     37.20 o 
  -2  11   6     4704.87     4870.03    159.87 o 
  -1  11   6      177.92      154.94     31.07 o 
   0 -11   7     1409.47     1465.70    131.42 o 
   1 -11   7    11143.41    12536.64    283.23 o 
   2 -11   7     1693.75     1739.71    134.61 o 
   3 -11   7      792.89      844.11     92.40 o 
   4 -11   7      108.21       82.76     42.63 o 
  -2 -10   7     2530.94     2767.54    179.05 o 
  -1 -10   7        9.68       10.29     38.55 o 
   0 -10   7       94.67      189.43     58.48 o 
   1 -10   7    10807.16    11306.29    254.07 o 
   2 -10   7       27.98       55.60     27.10 o 
   3 -10   7     1899.12     2147.52    130.95 o 
   4 -10   7       42.55       25.67     30.21 o 
  -4  -9   7       65.95      118.35     57.83 o 
  -3  -9   7    11811.38    11851.42    403.24 o 
  -2  -9   7      644.68      662.92     91.94 o 
  -1  -9   7     3860.79     3701.63    186.19 o 
   0  -9   7      727.75      800.38     60.69 o 
   1  -9   7    15622.25    16054.97    392.44 o 
   2  -9   7     4432.66     4770.29    137.13 o 
   3  -9   7      412.99      423.61     65.11 o 
   4  -9   7     2434.01     2703.94     98.45 o 
   5  -9   7     1469.35     1586.92    110.10 o 
   6  -9   7     3213.80     3346.86    170.90 o 
   7  -9   7       60.22       64.78     39.11 o 
  -5  -8   7     7871.32     7618.19    314.92 o 
  -4  -8   7      191.74      195.09     61.07 o 
  -3  -8   7    11161.68    10561.44    356.81 o 
  -2  -8   7     1318.29     1337.71    106.86 o 
  -1  -8   7     2318.59     2435.94    137.90 o 
   0  -8   7       80.14      115.61     27.06 o 
   1  -8   7    14690.09    15335.45    233.39 o 
   2  -8   7     6960.81     7422.25    190.70 o 
   3  -8   7     1296.24     1327.25     89.54 o 
   4  -8   7     8157.91     8543.02    278.68 o 
   5  -8   7      818.28      889.24     85.17 o 
   6  -8   7     6402.06     6393.92    252.18 o 
   7  -8   7      195.01      138.83     51.53 o 
   8  -8   7    17670.62    16907.45    524.46 o 
  -6  -7   7     2194.50     2366.52    167.47 o 
  -5  -7   7     5190.56     5283.73    240.87 o 
  -4  -7   7     1020.24     1110.74    108.25 o 
  -3  -7   7      750.61      782.11     85.73 o 
  -2  -7   7     8544.88     8817.07    289.15 o 
  -1  -7   7     1587.45     1711.94    105.10 o 
   0  -7   7      418.75      413.91     38.43 o 
   1  -7   7     1123.59     1386.14    124.07 o 
   2  -7   7     7417.53     7725.11    136.44 o 
   3  -7   7      225.16      246.38     24.55 o 
   4  -7   7     6197.91     6273.16    228.08 o 
   5  -7   7      239.37      274.88     57.83 o 
   6  -7   7     3322.93     3462.62    178.50 o 
   7  -7   7      293.46      398.61     74.61 o 
   8  -7   7     7728.41     7983.52    323.72 o 
  -6  -6   7     5296.82     5506.99    243.93 o 
  -5  -6   7     5714.52     5457.73    152.06 o 
  -4  -6   7       16.13       51.81     35.77 o 
  -3  -6   7        7.08       -7.97     24.19 o 
  -2  -6   7    31032.85    30762.93    706.76 o 
  -1  -6   7      103.59      130.03     33.92 o 
   0  -6   7      981.48     1099.71     72.57 o 
   1  -6   7     1328.74     1401.12     59.18 o 
   2  -6   7    35527.87    36230.00    455.86 o 
   3  -6   7       19.87       37.28     12.77 o 
   4  -6   7    10646.22    10786.00    333.45 o 
   5  -6   7     9387.92     9726.97    323.44 o 
   6  -6   7     3580.30     3878.65    193.51 o 
   7  -6   7      268.31      227.06     61.82 o 
   8  -6   7     2045.14     2187.19    160.61 o 
  -7  -5   7       95.30       86.23     32.14 o 
  -6  -5   7     5963.93     5746.53    159.94 o 
  -5  -5   7     1058.22     1084.33     93.14 o 
  -4  -5   7      111.44      131.79     42.54 o 
  -3  -5   7     2355.61     2203.13    114.64 o 
  -2  -5   7    35638.80    34436.38    759.03 o 
  -1  -5   7       46.71       56.72     22.34 o 
   0  -5   7      785.41      771.89     39.84 o 
   1  -5   7      196.56      201.75     34.01 o 
   2  -5   7    25498.98    24923.15    322.86 o 
   3  -5   7      266.63      272.18     27.08 o 
   4  -5   7     8680.62     8921.85    181.24 o 
   5  -5   7    12691.86    12856.79    395.92 o 
   6  -5   7     4879.63     4998.29    227.99 o 
   7  -5   7       76.29      153.75     54.87 o 
   8  -5   7      882.60      884.51    112.14 o 
  -8  -4   7     7392.06     6839.66    192.99 o 
  -7  -4   7      438.02      420.37     65.15 o 
  -6  -4   7     5904.08     5707.13    154.35 o 
  -5  -4   7     1742.33     1771.99    108.62 o 
  -4  -4   7     2906.68     2960.58    133.46 o 
  -3  -4   7       33.22       90.73     28.54 o 
  -2  -4   7    16471.50    16443.41    398.14 o 
  -1  -4   7    22005.30    21435.67    485.91 o 
   0  -4   7     1238.27     1150.19     46.49 o 
   1  -4   7     1130.74     1052.06     34.06 o 
   2  -4   7     2280.59     2337.28     54.25 o 
   3  -4   7     3935.74     4015.50    125.49 o 
   4  -4   7      351.07      378.45     29.72 o 
   5  -4   7    10508.43    10486.37    348.84 o 
   6  -4   7        0.36       51.16     37.35 o 
   7  -4   7     2444.60     2345.95    161.35 o 
   8  -4   7      184.12       83.04     49.40 o 
  -8  -3   7     6876.81     6771.21    269.23 o 
  -7  -3   7      138.99      136.12     32.11 o 
  -6  -3   7    13214.08    12851.50    259.96 o 
  -5  -3   7    20231.29    20249.12    493.69 o 
  -4  -3   7     3539.43     3524.62    138.83 o 
  -3  -3   7      540.43      554.03     49.21 o 
  -2  -3   7     9700.53     9633.83    252.36 o 
   0  -3   7     6957.77     7005.35    140.24 o 
   1  -3   7    23249.08    22680.75    364.05 o 
   2  -3   7     2228.66     2322.40     69.26 o 
   3  -3   7    12999.89    13432.38    242.12 o 
   4  -3   7      809.72      903.61     44.77 o 
   5  -3   7    16819.83    16893.94    301.49 o 
   6  -3   7     6101.62     6194.38    264.41 o 
   7  -3   7     4208.97     4441.02    229.93 o 
   8  -3   7     1221.96     1235.30    130.77 o 
  -9  -2   7     1383.17     1334.09    121.13 o 
  -8  -2   7     2881.88     2840.75    162.83 o 
  -7  -2   7     4553.59     4607.47    135.80 o 
  -6  -2   7       71.13       99.51     24.01 o 
  -5  -2   7    21909.32    21732.98    508.61 o 
  -4  -2   7      166.29      203.61     35.12 o 
  -3  -2   7      104.77      118.44     24.93 o 
  -2  -2   7      858.67      864.31     52.92 o 
  -1  -2   7    17558.09    17085.39    386.19 o 
   0  -2   7     1674.25     1612.65     53.14 o 
   1  -2   7    12275.67    11868.40    210.96 o 
   2  -2   7     4706.40     4714.23    108.54 o 
   3  -2   7    21511.16    20824.60    346.37 o 
   4  -2   7     2100.44     2072.43     69.84 o 
   5  -2   7    30795.62    30219.73    492.10 o 
   6  -2   7     2704.02     3096.08    179.15 o 
   7  -2   7      399.75      345.13     76.37 o 
   8  -2   7     2076.02     2004.43    159.59 o 
  -9  -1   7     9010.62     9057.84    343.83 o 
  -8  -1   7     2095.65     2235.94    143.19 o 
  -7  -1   7     2705.99     2662.66     94.96 o 
  -6  -1   7     1163.36     1138.92     56.55 o 
  -5  -1   7    34778.16    36266.30    778.03 o 
  -4  -1   7      291.71      389.43     39.94 o 
  -3  -1   7        9.21       75.62     21.13 o 
  -2  -1   7     5675.60     5582.25    160.42 o 
  -1  -1   7    22187.46    21365.33    466.17 o 
   0  -1   7     2278.98     2215.67     63.08 o 
   1  -1   7     1030.90     1062.64     54.77 o 
   2  -1   7    24390.68    23395.15    503.33 o 
   3  -1   7     7042.44     6978.81    187.49 o 
   4  -1   7     4657.97     4481.36    113.69 o 
   5  -1   7     2483.65     2411.03    155.14 o 
   6  -1   7    10748.52    10640.22    372.93 o 
   7  -1   7        8.17       15.38     34.85 o 
   8  -1   7       34.31       65.89     50.42 o 
  -9   0   7     8322.29     8487.69    329.93 o 
  -8   0   7      122.15      103.52     43.00 o 
  -7   0   7      977.27     1070.77     70.43 o 
  -6   0   7      241.55      266.26     33.50 o 
  -5   0   7    24677.12    25006.45    550.88 o 
  -4   0   7      485.72      559.87     43.93 o 
  -3   0   7       31.69       55.33     17.89 o 
  -2   0   7    17249.89    17977.69    402.96 o 
  -1   0   7    10615.53    10396.57    251.80 o 
   0   0   7     9130.57     9089.44    227.25 o 
   1   0   7     7872.68     8234.59    159.11 o 
   2   0   7    38017.74    36320.25    959.95 o 
   3   0   7     2021.63     2077.32     69.40 o 
   4   0   7      690.89      667.01     41.82 o 
   5   0   7      385.22      451.15     37.78 o 
   6   0   7    14546.86    14692.08    462.83 o 
   7   0   7       79.59       62.84     44.67 o 
   8   0   7      577.57      607.41    100.37 o 
  -9   1   7     4011.62     4465.76    225.02 o 
  -8   1   7     3849.18     4087.17    196.94 o 
  -7   1   7     4645.15     5212.09    212.14 o 
  -6   1   7      402.46      452.02     50.83 o 
  -5   1   7     4738.98     4896.43    150.79 o 
  -4   1   7    27197.83    27775.65    594.43 o 
  -3   1   7       75.63       98.89     21.04 o 
  -2   1   7     3806.65     3660.21    117.70 o 
   0   1   7    18870.81    18230.25    228.92 o 
   1   1   7     2406.47     2485.56     71.81 o 
   2   1   7    14185.83    14041.40    249.10 o 
   3   1   7     1575.95     1579.95     61.54 o 
   4   1   7     1455.81     1392.49    103.52 o 
   5   1   7     1877.10     1858.45     78.73 o 
   6   1   7    11246.26    11135.80    234.52 o 
   7   1   7     3122.17     3262.06    191.56 o 
   8   1   7      808.01      833.73    110.94 o 
 -10   2   7       54.35       37.72     46.99 o 
  -9   2   7     2510.42     2498.49    162.37 o 
  -8   2   7    10466.78    10926.78    361.81 o 
  -7   2   7     3641.31     4009.51    179.98 o 
  -6   2   7      473.36      596.19     55.28 o 
  -5   2   7       34.30       38.00     16.87 o 
  -4   2   7    35731.36    37295.58    775.99 o 
  -3   2   7     5346.42     5652.77    161.26 o 
  -2   2   7     5312.80     5316.73    155.70 o 
  -1   2   7     4098.59     4249.08    134.57 o 
   0   2   7    40987.49    39481.42    773.02 o 
   1   2   7     3466.29     3509.19     89.54 o 
   2   2   7     4998.94     4903.38    116.26 o 
   3   2   7     6733.36     6384.21    236.42 o 
   4   2   7     7115.25     6740.48    157.25 o 
   5   2   7     1913.07     1876.79     76.07 o 
   6   2   7     3440.34     3597.55    115.65 o 
   7   2   7     9575.91    10132.90    367.47 o 
 -10   3   7     1299.00     1297.21    131.51 o 
  -9   3   7      856.23     1010.46    108.99 o 
  -8   3   7    15361.48    15596.15    460.61 o 
  -7   3   7      530.92      526.78     67.47 o 
  -6   3   7      361.98      402.14     30.69 o 
  -5   3   7      120.24      144.30     25.21 o 
  -4   3   7    18164.06    17850.44    402.04 o 
  -3   3   7      775.97      900.73     54.96 o 
  -2   3   7     9087.20     9116.51    235.68 o 
  -1   3   7     7926.22     8088.13    143.17 o 
   0   3   7    14006.66    13835.66    196.34 o 
   1   3   7     4594.66     4515.11    172.29 o 
   2   3   7     5557.71     5464.12    126.89 o 
   3   3   7    14911.51    14790.45    370.94 o 
   4   3   7      293.17      329.86     35.55 o 
   5   3   7     3267.19     3235.28    141.89 o 
   6   3   7      201.81      305.28     51.99 o 
 -10   4   7     5831.91     6268.80    284.52 o 
  -9   4   7      448.72      433.55     78.78 o 
  -8   4   7    14174.92    14563.81    434.19 o 
  -7   4   7      889.81     1051.24     85.08 o 
  -6   4   7     1639.64     1636.69     95.83 o 
  -5   4   7     6567.18     7121.99    193.33 o 
  -4   4   7    16952.98    17151.37    392.58 o 
  -3   4   7     7174.27     7328.48    202.69 o 
  -2   4   7     1745.15     1844.48     58.39 o 
  -1   4   7    14385.92    13734.66    226.76 o 
   0   4   7     1533.98     1583.06     41.07 o 
   1   4   7     4665.79     4478.58    241.24 o 
   2   4   7      965.54     1063.85     74.33 o 
   3   4   7    18936.21    18905.85    469.13 o 
   4   4   7     2639.14     2909.06    137.35 o 
   5   4   7      190.58      233.08     50.51 o 
   6   4   7       12.97        7.04     30.12 o 
 -10   5   7     2285.97     2470.69    168.67 o 
  -9   5   7      246.15      356.16     70.43 o 
  -8   5   7     8324.10     8768.32    301.76 o 
  -7   5   7     2167.66     2182.37    121.87 o 
  -6   5   7       12.49       21.50     22.43 o 
  -5   5   7     8895.19     9148.84    290.54 o 
  -4   5   7     9731.38    10180.35    262.65 o 
  -3   5   7     9916.22     9917.16    273.58 o 
  -2   5   7      213.98      233.92     33.32 o 
  -1   5   7    14378.91    13973.80    237.34 o 
   0   5   7      508.54      549.40     50.28 o 
   1   5   7     4526.89     4790.87    177.01 o 
   2   5   7     2584.76     2861.14    134.38 o 
   3   5   7    18700.78    19377.67    492.95 o 
   4   5   7      820.97      770.52     78.59 o 
   5   5   7      874.45      804.16     84.24 o 
  -9   6   7       15.18       31.05     36.89 o 
  -8   6   7      435.71      363.94     62.84 o 
  -7   6   7    11653.60    11546.33    340.78 o 
  -6   6   7     1105.03     1074.23     76.46 o 
  -5   6   7     5083.52     4968.63    165.89 o 
  -4   6   7       82.19      202.46     24.30 o 
  -3   6   7    11259.39    11630.93    211.91 o 
  -2   6   7       54.02       62.23     18.77 o 
  -1   6   7     2041.10     2027.68     67.68 o 
   0   6   7     2511.56     2601.74    126.78 o 
   1   6   7      380.27      476.46     62.56 o 
   2   6   7     3091.68     3050.76    148.84 o 
   3   6   7     5410.74     5695.50    222.24 o 
   4   6   7     1358.87     1460.14    109.27 o 
   5   6   7       12.09       -5.65     29.75 o 
  -9   7   7      119.35      121.04     48.75 o 
  -8   7   7      565.59      498.88     68.49 o 
  -6   7   7      224.98      201.76     40.41 o 
  -5   7   7      228.35      238.83     40.50 o 
  -4   7   7     1182.39     1225.85     54.16 o 
  -3   7   7    11224.93    11399.80    216.29 o 
  -2   7   7      505.95      574.08     40.18 o 
  -1   7   7     1809.78     1895.19     70.33 o 
   0   7   7    14168.75    14987.72    411.12 o 
   1   7   7      362.25      338.92     58.39 o 
   2   7   7      715.74      761.25     84.71 o 
   3   7   7     1050.97     1017.23    100.09 o 
   4   7   7     7569.42     7781.12    290.91 o 
  -7   8   7     6631.06     5982.24    209.36 o 
  -6   8   7      200.23      188.69     40.31 o 
  -5   8   7     2254.87     2177.18    111.49 o 
  -4   8   7     2780.64     2911.33     91.91 o 
  -3   8   7     6836.80     6954.24    158.98 o 
  -2   8   7      364.72      400.74     38.33 o 
  -1   8   7     1530.52     1620.89     69.22 o 
   0   8   7    12449.35    12740.85    381.00 o 
   1   8   7      429.10      339.66     65.52 o 
   2   8   7       10.40      102.41     41.80 o 
   3   8   7       50.06      151.53     50.69 o 
  -8   9   7     2505.95     2197.29    123.45 o 
  -7   9   7     1893.96     1782.93    108.80 o 
  -6   9   7     6768.62     6871.30    233.08 o 
  -5   9   7      117.47      115.01     35.31 o 
  -4   9   7     4991.58     5496.48    268.86 o 
  -3   9   7      293.29      329.46     38.30 o 
  -2   9   7      546.67      892.33    214.69 o 
  -1   9   7       26.41       30.67     19.25 o 
   0   9   7     6792.82     6616.34    259.96 o 
   1   9   7      949.91      889.33     99.07 o 
   2   9   7       60.27       24.37     31.79 o 
  -7  10   7      793.41      767.00     78.96 o 
  -6  10   7     9459.02     8822.90    282.85 o 
  -5  10   7      415.43      352.27     58.29 o 
  -4  10   7     7942.22     8048.12    266.36 o 
  -3  10   7     1360.72     1577.19     76.68 o 
  -2  10   7     1499.54     1578.34     77.36 o 
  -1  10   7      576.14      640.96     87.12 o 
   0  10   7     4622.28     4638.98    220.48 o 
  -4  11   7      810.61      844.76     86.75 o 
  -3  11   7     1398.98     1592.60     81.78 o 
   1 -11   8      632.68      790.14     69.83 o 
   2 -11   8     1145.07     1301.73    170.94 o 
  -2 -10   8      400.72      373.21     81.09 o 
  -1 -10   8     5422.60     5645.64    252.82 o 
   0 -10   8     6382.65     6537.57    266.36 o 
   1 -10   8       47.45       89.61     30.89 o 
   2 -10   8      574.00      545.80     79.52 o 
  -3  -9   8     2220.45     1757.07    139.76 o 
  -2  -9   8      867.79      965.98    105.56 o 
  -1  -9   8     4550.80     4668.91    212.70 o 
   0  -9   8    13988.43    15140.83    436.79 o 
   1  -9   8       29.14       35.50     23.85 o 
   2  -9   8     3278.89     3640.50    118.35 o 
   3  -9   8       18.02       40.59     25.95 o 
   4  -9   8     8668.30     9042.18    300.18 o 
   5  -9   8      770.31      926.40     89.06 o 
   6  -9   8     8759.27     8862.85    316.31 o 
   7  -9   8     2218.98     2241.41    151.53 o 
  -4  -8   8     7000.43     6857.86    284.80 o 
  -3  -8   8       16.73       53.20     42.82 o 
  -2  -8   8      118.64       75.53     40.78 o 
  -1  -8   8     3918.10     4024.71    182.85 o 
   0  -8   8    19254.26    19207.05    497.12 o 
   1  -8   8      291.92      327.91     29.77 o 
   2  -8   8     2719.77     2768.96     76.89 o 
   3  -8   8       21.39       57.03     21.41 o 
   4  -8   8     7413.15     7674.91    269.32 o 
   5  -8   8        8.75       53.38     34.38 o 
   6  -8   8    10970.14    11430.48    378.40 o 
   7  -8   8     5363.57     5416.63    245.60 o 
  -5  -7   8      266.53      162.93     61.45 o 
  -4  -7   8    10754.42     9839.39    336.14 o 
  -3  -7   8     1508.49     1663.28    118.16 o 
  -2  -7   8     4322.45     3879.48    173.49 o 
  -1  -7   8     2262.14     2177.74    119.00 o 
   0  -7   8    18816.37    18256.37    459.12 o 
   1  -7   8      849.77      812.61     38.52 o 
   2  -7   8      219.14      253.90     24.99 o 
   3  -7   8     8755.35     9183.67    194.68 o 
   4  -7   8     4493.88     4473.92    191.38 o 
   5  -7   8     3470.61     3425.27    172.94 o 
   6  -7   8     1617.75     1694.52    125.86 o 
   7  -7   8     7337.00     7752.11    307.13 o 
   8  -7   8      653.08      648.46    100.09 o 
  -6  -6   8     1028.12     1009.52     68.32 o 
  -5  -6   8      677.86      760.23     92.96 o 
  -4  -6   8    22400.41    21758.47    565.98 o 
  -3  -6   8     3647.09     3704.69    165.61 o 
  -2  -6   8      499.24      455.97     58.11 o 
  -1  -6   8     6307.33     5797.35    198.79 o 
   0  -6   8    15536.75    15602.45    392.30 o 
   1  -6   8     4529.02     4395.51     91.13 o 
   2  -6   8        4.59        3.93     11.84 o 
   3  -6   8    31123.07    31598.96    509.93 o 
   4  -6   8       83.30      143.00     44.67 o 
   5  -6   8     3217.85     3533.43    178.78 o 
   6  -6   8      401.66      453.84     74.88 o 
   7  -6   8    13404.96    13295.06    443.37 o 
   8  -6   8       37.39       41.89     40.96 o 
  -7  -5   8     2177.88     1935.33     96.15 o 
  -6  -5   8     2966.35     2943.18    110.15 o 
  -5  -5   8      383.64      340.87     63.48 o 
  -4  -5   8     9755.59     9181.66    289.52 o 
  -3  -5   8     9134.92     8558.12    264.32 o 
  -2  -5   8      320.46      320.66     45.97 o 
  -1  -5   8      539.15      505.93     51.81 o 
   0  -5   8      468.11      426.00     33.01 o 
   1  -5   8     6931.06     6784.66    147.70 o 
   2  -5   8     4042.46     4163.14    107.46 o 
   3  -5   8    24040.67    23875.12    439.29 o 
   4  -5   8      379.30      395.59     72.47 o 
   5  -5   8     3043.60     3018.79    165.52 o 
   6  -5   8        5.56       18.35     34.20 o 
   7  -5   8    12337.08    12931.95    441.52 o 
   8  -5   8     1328.32     1433.81    136.05 o 
  -7  -4   8     8391.67     8260.35    208.54 o 
  -6  -4   8     3461.69     3338.88    114.87 o 
  -5  -4   8      541.90      463.85     61.82 o 
  -4  -4   8     6155.70     5776.04    202.59 o 
  -3  -4   8    20886.66    20282.58    487.21 o 
  -2  -4   8     2034.97     2001.56     98.79 o 
  -1  -4   8     1528.55     1403.42     76.09 o 
   0  -4   8     6012.44     5903.62    130.79 o 
   1  -4   8    18433.33    17473.23    299.81 o 
   2  -4   8      126.79      131.30     20.66 o 
   3  -4   8     5562.09     5671.71    197.40 o 
   4  -4   8     3203.25     3328.78    112.74 o 
   5  -4   8     9007.26     9498.34    330.49 o 
   6  -4   8      584.18      746.43     94.90 o 
   7  -4   8      713.81     1087.94    118.81 o 
   8  -4   8     7583.84     7538.86    328.91 o 
  -8  -3   8     2409.56     2186.91    144.76 o 
  -7  -3   8    14150.01    14129.33    293.06 o 
  -6  -3   8      243.55      292.95     54.03 o 
  -5  -3   8       21.27       20.76     22.15 o 
  -4  -3   8     1000.47     1042.34     72.94 o 
  -3  -3   8    17878.27    17890.75    430.67 o 
  -2  -3   8      299.91      240.31     34.94 o 
  -1  -3   8     4396.92     4147.14    139.02 o 
   0  -3   8     5744.18     5623.91    147.08 o 
   1  -3   8    15342.57    14720.94    302.64 o 
   2  -3   8      713.01      757.32     61.86 o 
   3  -3   8     7076.55     7136.09    155.36 o 
   4  -3   8    13114.26    13216.41    195.53 o 
   5  -3   8     5455.83     5571.96    238.46 o 
   6  -3   8     7389.23     7793.26    310.01 o 
   7  -3   8       95.01       91.01     50.23 o 
   8  -3   8     9769.57    10823.81    415.57 o 
  -8  -2   8       11.43       38.74     36.42 o 
  -7  -2   8    17684.89    18143.57    344.87 o 
  -6  -2   8     1957.87     2091.64    111.49 o 
  -5  -2   8     3109.00     3156.23    133.08 o 
  -4  -2   8      449.40      467.93     49.21 o 
  -3  -2   8    12311.77    12755.58    319.55 o 
  -2  -2   8     3220.52     3055.95    114.83 o 
  -1  -2   8     2135.03     2184.78     91.01 o 
   0  -2   8    15720.31    15660.24    268.48 o 
   1  -2   8     6126.44     6191.88    134.02 o 
   2  -2   8     7497.56     7517.36    156.48 o 
   3  -2   8     1222.62     1237.11     53.47 o 
   4  -2   8    17681.44    17838.64    316.84 o 
   5  -2   8      731.73      747.15     45.81 o 
   6  -2   8     2685.17     2518.42    163.76 o 
   7  -2   8     1094.90      962.09    112.23 o 
   8  -2   8    12456.89    13425.74    479.61 o 
  -9  -1   8     4529.24     4532.95    228.45 o 
  -8  -1   8     1338.53     1182.66    105.28 o 
  -7  -1   8    17506.51    17413.54    328.02 o 
  -6  -1   8     1665.07     1690.44     93.88 o 
  -5  -1   8     3922.35     4350.66    155.23 o 
  -4  -1   8    10774.12    10820.29    281.83 o 
  -3  -1   8     6837.65     6928.85    199.35 o 
  -2  -1   8    11181.32    11666.99    288.97 o 
   0  -1   8    31458.45    29607.91    463.39 o 
   1  -1   8      708.94      709.25     37.99 o 
   2  -1   8    10368.32    10194.19    196.65 o 
   3  -1   8     1045.81     1034.88     49.69 o 
   4  -1   8    15147.50    14443.22    290.54 o 
   5  -1   8     6020.97     6038.91    147.26 o 
   6  -1   8      982.18      935.02    104.82 o 
   7  -1   8     4869.29     4617.57    238.46 o 
   8  -1   8     8615.31     8777.40    365.80 o 
  -9   0   8      415.91      389.62     77.66 o 
  -8   0   8      170.59      134.38     47.27 o 
  -7   0   8     6310.82     6149.14    153.73 o 
  -6   0   8    12245.76    12501.00    325.30 o 
  -5   0   8       50.35       97.68     26.97 o 
  -4   0   8     6644.27     6780.20    197.31 o 
  -3   0   8     1072.52     1166.44     64.13 o 
  -2   0   8     7627.37     8137.00    219.09 o 
  -1   0   8     1997.40     2208.32     89.90 o 
   0   0   8    19158.91    18772.14    311.54 o 
   1   0   8     1778.01     1740.10     60.66 o 
   2   0   8      591.98      590.48     37.37 o 
   3   0   8     5079.97     4999.39    123.12 o 
   4   0   8     8046.16     7723.26    170.53 o 
   5   0   8     3976.20     3960.73    124.56 o 
   6   0   8       43.00       51.90     36.14 o 
   7   0   8     6588.85     7145.90    305.37 o 
  -9   1   8     1149.49     1215.47    115.01 o 
  -8   1   8      963.90     1079.60    100.09 o 
  -7   1   8      127.38      197.22     48.75 o 
  -6   1   8    24670.74    25609.13    571.36 o 
  -5   1   8      204.04      175.44     31.33 o 
  -4   1   8      372.08      410.56     40.13 o 
  -3   1   8     4518.94     4624.52    147.45 o 
  -2   1   8    17902.51    17782.41    406.30 o 
  -1   1   8     3655.26     3479.58    121.04 o 
   0   1   8     2956.10     2907.22    130.91 o 
   1   1   8    11097.19    10903.53    203.99 o 
   2   1   8      973.73      964.84     47.13 o 
   3   1   8      554.13      549.65     39.83 o 
   4   1   8     2272.53     2159.78     78.72 o 
   5   1   8    11714.30    11937.54    400.55 o 
   6   1   8      757.01      714.78     50.89 o 
   7   1   8     3014.37     3422.77    198.61 o 
  -9   2   8      319.63      287.67     67.75 o 
  -8   2   8      793.42      941.33     97.68 o 
  -7   2   8      287.06      301.39     56.16 o 
  -6   2   8    14769.35    15734.15    375.62 o 
  -5   2   8       49.59       53.29     20.11 o 
  -4   2   8     2007.35     2150.68     92.03 o 
  -3   2   8     3757.17     3635.83    125.58 o 
  -2   2   8    13470.84    13258.17    321.59 o 
  -1   2   8      124.24      122.02     29.15 o 
   0   2   8      632.54      633.20     35.44 o 
   1   2   8    24935.99    24372.37    396.22 o 
   2   2   8     2541.66     2618.91     82.21 o 
   3   2   8      592.28      579.53     77.43 o 
   4   2   8      100.57       58.42     30.07 o 
   5   2   8    18533.52    18433.12    340.95 o 
   6   2   8       42.04       34.45     32.48 o 
  -9   3   8     2767.61     2924.44    176.18 o 
  -8   3   8     2741.76     2779.86    157.92 o 
  -7   3   8     5036.00     5088.37    206.30 o 
  -6   3   8     2397.86     2592.48    110.05 o 
  -5   3   8     6446.55     6848.78    196.66 o 
  -4   3   8     2308.40     2531.49    101.95 o 
  -3   3   8    17712.65    17888.35    414.27 o 
  -2   3   8      193.00      210.47     33.55 o 
  -1   3   8      603.50      495.36     47.17 o 
   0   3   8     1772.62     1737.87     59.89 o 
   1   3   8    12915.47    12828.49    458.94 o 
   2   3   8     2195.66     2242.97     76.38 o 
   3   3   8       70.58       89.06     22.55 o 
   4   3   8      340.56      364.34     80.07 o 
   5   3   8     5452.71     5515.71    200.37 o 
   6   3   8      132.67      159.22     43.47 o 
  -9   4   8     6818.13     6801.24    279.98 o 
  -8   4   8     1932.46     1776.07    122.71 o 
  -7   4   8     6657.81     7435.80    258.48 o 
  -6   4   8      348.97      374.32     50.32 o 
  -5   4   8    25559.12    26948.13    588.78 o 
  -4   4   8      369.65      346.06     40.41 o 
  -3   4   8    18490.59    18850.06    438.83 o 
  -2   4   8      969.55      970.98     41.24 o 
  -1   4   8     8036.88     7865.82    227.80 o 
   0   4   8     1095.10     1040.77     60.33 o 
   1   4   8    14055.75    13948.34    363.11 o 
   2   4   8    15404.63    15333.87    396.29 o 
   3   4   8       93.43      111.40     35.40 o 
   4   4   8     3826.06     3935.55    167.93 o 
   5   4   8     2183.49     2603.13    138.09 o 
   6   4   8     3206.46     3398.49    164.69 o 
  -9   5   8     5499.12     5297.45    237.81 o 
  -8   5   8        0.45       13.07     32.99 o 
  -7   5   8     6573.99     6914.58    243.28 o 
  -6   5   8       70.13       71.45     29.38 o 
  -5   5   8     8889.10     9507.05    253.66 o 
  -4   5   8     1644.40     1622.04     83.87 o 
  -3   5   8     5478.97     5422.32    119.93 o 
  -2   5   8     4567.62     4493.40    104.72 o 
  -1   5   8     3453.55     3530.55    141.33 o 
   0   5   8     2433.62     2451.32    118.63 o 
   1   5   8     9321.91     8868.69    270.53 o 
   2   5   8     9161.35     9200.47    285.91 o 
   3   5   8      509.03      546.52     70.34 o 
   4   5   8     3653.66     3833.33    175.72 o 
   5   5   8      656.70      624.09     80.63 o 
  -9   6   8     8340.44     7993.07    299.44 o 
  -8   6   8     1856.12     1755.50    117.79 o 
  -7   6   8       30.96       49.77     31.42 o 
  -6   6   8     6257.74     6292.90    209.82 o 
  -5   6   8     8175.88     8206.04    232.53 o 
  -4   6   8      256.92      285.49     28.86 o 
  -3   6   8       24.07       36.97     19.93 o 
  -2   6   8     9713.93    10203.46    235.31 o 
  -1   6   8      317.40      389.43     54.03 o 
   0   6   8      410.09      422.24     58.39 o 
   1   6   8      359.56      364.41     58.02 o 
   2   6   8     8218.09     8607.34    286.74 o 
   3   6   8      123.86      167.38     46.34 o 
   4   6   8     1553.92     1651.42    120.02 o 
  -9   7   8     9081.91     8779.07    314.08 o 
  -6   7   8     8134.43     7891.77    241.33 o 
  -5   7   8     6334.62     6125.62    199.63 o 
  -4   7   8      371.23      523.75    126.97 o 
  -3   7   8        4.76       22.76     38.55 o 
  -2   7   8    28345.64    29118.08    463.77 o 
  -1   7   8      248.96      277.29     51.99 o 
   0   7   8       52.22       73.49     34.66 o 
   1   7   8      521.79      557.64     75.07 o 
   2   7   8    10637.56    10854.12    349.77 o 
   3   7   8     1077.33     1211.30    105.56 o 
  -7   8   8      130.44      107.60     36.42 o 
  -6   8   8     2101.80     2111.38    113.25 o 
  -5   8   8        0.03        6.39     19.18 o 
  -4   8   8     1558.66     1545.09     67.05 o 
  -3   8   8       59.71      116.74     24.93 o 
  -2   8   8    13628.13    13974.20    395.27 o 
  -1   8   8      638.55      641.61     77.76 o 
   0   8   8      203.90      277.01     59.68 o 
   1   8   8      574.54      650.97     84.89 o 
   2   8   8     3598.46     3905.53    195.74 o 
  -7   9   8       71.94       91.19     34.48 o 
  -6   9   8     3721.37     3372.07    153.29 o 
  -5   9   8     5958.47     5409.59    199.63 o 
  -4   9   8     1250.57     1338.38     66.26 o 
  -3   9   8      856.75      907.25     56.08 o 
  -2   9   8     2212.05     2283.11    138.00 o 
  -1   9   8     6793.51     7001.88    268.12 o 
   0   9   8      373.97      454.68     76.55 o 
   1   9   8     1269.02     1356.34    115.94 o 
  -6  10   8     2836.49     2613.88    139.02 o 
  -5  10   8     4994.05     5324.60    207.97 o 
  -4  10   8     1197.75     1178.21     91.57 o 
  -3  10   8      279.85      277.63     39.86 o 
  -2  10   8     2356.75     2449.93    151.99 o 
  -1  10   8     6689.65     7740.99    298.24 o 
  -1 -10   9      380.97      348.28     76.37 o 
   0 -10   9      434.53      615.56     90.08 o 
   1 -10   9      806.91      907.78     98.89 o 
   2 -10   9     7557.86     8323.46    294.99 o 
  -3  -9   9        0.74       54.40     48.10 o 
  -2  -9   9    12771.29    12367.64    402.31 o 
  -1  -9   9       19.37       61.07     39.20 o 
   0  -9   9     2394.13     2507.76    147.36 o 
   1  -9   9     3609.60     3871.88    178.68 o 
   2  -9   9     9921.65    10308.55    279.38 o 
   3  -9   9      195.94      262.09     53.75 o 
   4  -9   9     3363.66     3457.80    170.34 o 
   5  -9   9    11079.41    11497.30    375.62 o 
   6  -9   9     4325.42     4493.94    214.09 o 
  -4  -8   9      563.43      481.37     87.02 o 
  -3  -8   9       56.74      119.65     52.18 o 
  -2  -8   9     8297.06     7888.71    286.28 o 
  -1  -8   9     4087.26     3958.17    180.81 o 
   0  -8   9       51.25       70.25     32.07 o 
   1  -8   9     4680.56     4666.59    185.63 o 
   2  -8   9     8134.12     8419.77    191.37 o 
   3  -8   9     1054.50     1108.82     61.37 o 
   4  -8   9     3573.17     3543.62    174.70 o 
   5  -8   9    11466.61    12003.50    385.45 o 
   6  -8   9      253.11      202.87     57.37 o 
  -5  -7   9     2754.06     2388.39    159.59 o 
  -4  -7   9     1025.11      991.56    103.80 o 
  -3  -7   9     2126.71     2060.22    130.86 o 
  -2  -7   9     6708.45     6831.54    245.87 o 
  -1  -7   9     7710.06     7662.49    254.68 o 
   0  -7   9      131.41      198.98     42.91 o 
   1  -7   9     8450.77     8401.36    185.15 o 
   2  -7   9      113.61      126.30     27.62 o 
   3  -7   9     7890.57     8019.64    182.12 o 
   4  -7   9      660.86      697.95     81.09 o 
   5  -7   9    12203.88    12608.13    400.55 o 
   6  -7   9      102.20      131.05     50.32 o 
   7  -7   9      149.55      130.95     53.75 o 
  -6  -6   9     3857.68     3580.11    128.77 o 
  -5  -6   9     7277.33     7486.68    283.96 o 
  -4  -6   9        5.30       30.86     32.53 o 
  -3  -6   9     4315.10     3933.88    173.12 o 
  -2  -6   9     2940.91     2746.22    134.48 o 
  -1  -6   9     5921.67     5929.51    204.54 o 
   0  -6   9      268.62      254.68     42.82 o 
   1  -6   9    17910.23    17453.21    313.30 o 
   2  -6   9     1854.58     1936.76    205.05 o 
   3  -6   9     5336.95     5622.64    156.21 o 
   4  -6   9     2869.79     2830.65    155.23 o 
   5  -6   9     9675.21    10042.35    347.36 o 
   6  -6   9     1658.13     1851.98    138.27 o 
   7  -6   9      221.73      263.02     69.32 o 
  -6  -5   9      603.36      754.40     92.96 o 
  -5  -5   9    19637.39    18958.77    510.00 o 
  -4  -5   9      987.09      802.96     78.96 o 
  -3  -5   9      160.22      175.62     41.89 o 
  -2  -5   9     1201.79     1318.43     85.54 o 
  -1  -5   9    16555.74    16225.25    407.13 o 
   0  -5   9     3860.00     3740.65    103.58 o 
   1  -5   9     3579.27     3604.70    101.30 o 
   2  -5   9    10038.89     9924.94    202.08 o 
   3  -5   9     3047.04     3179.11     96.95 o 
   4  -5   9       10.43       89.73     21.30 o 
   5  -5   9     2350.55     2266.99    147.82 o 
   6  -5   9     9730.63    10345.41    371.08 o 
   7  -5   9        5.05       17.52     35.31 o 
  -7  -4   9      197.98      234.33     41.06 o 
  -6  -4   9       34.65       74.23     38.28 o 
  -5  -4   9    22556.43    20518.81    523.35 o 
  -4  -4   9       24.82       -4.82     16.40 o 
  -3  -4   9      932.96      921.59     70.81 o 
  -2  -4   9    12078.24    11546.23    311.21 o 
  -1  -4   9    14566.63    13739.82    346.34 o 
   0  -4   9      787.28      788.90     43.12 o 
   1  -4   9      238.76      233.19     28.45 o 
   2  -4   9    18989.77    19298.18    491.93 o 
   3  -4   9     7833.36     7894.89    172.10 o 
   4  -4   9      860.41      917.54     49.85 o 
   5  -4   9     1211.12     1193.41    107.60 o 
   6  -4   9    18636.27    18792.04    562.74 o 
   7  -4   9       75.52      107.97     51.16 o 
  -8  -3   9     2655.63     2671.99    162.65 o 
  -7  -3   9      486.38      464.18     77.15 o 
  -6  -3   9       15.17       36.61     30.40 o 
  -5  -3   9     4966.40     5026.00    189.06 o 
  -4  -3   9     7998.46     7605.95    239.48 o 
  -3  -3   9     1112.37     1081.55     72.20 o 
  -2  -3   9     8967.91     8677.31    244.02 o 
  -1  -3   9      506.63      442.44     44.86 o 
   0  -3   9     2116.91     1990.61     68.24 o 
   1  -3   9     3550.12     3660.10    105.75 o 
   2  -3   9    10636.55    10809.99    212.11 o 
   3  -3   9       36.06       86.51     29.93 o 
   4  -3   9      224.63      239.61     29.35 o 
   5  -3   9     3771.64     3922.95    201.39 o 
   6  -3   9     9889.95     9253.85    349.86 o 
   7  -3   9       12.35       82.20     53.20 o 
  -8  -2   9    10509.95    10695.55    369.88 o 
  -7  -2   9     3539.92     3414.53    116.69 o 
  -6  -2   9      938.27     1024.09     79.33 o 
  -5  -2   9     1328.60     1407.68     88.32 o 
  -4  -2   9    11997.30    11377.93    307.13 o 
  -3  -2   9      177.69      179.33     33.36 o 
  -2  -2   9    18078.02    18050.81    426.69 o 
  -1  -2   9     1597.26     1538.73     78.78 o 
   0  -2   9    14903.87    14562.69    259.94 o 
   1  -2   9      975.47     1083.35     49.72 o 
   2  -2   9    10626.46    10487.83    207.63 o 
   3  -2   9    10753.55    10396.89    209.15 o 
   4  -2   9      128.35      154.04     25.82 o 
   5  -2   9     3446.85     3639.27    109.19 o 
   6  -2   9     1349.45     1512.13    130.40 o 
   7  -2   9     6970.67     7256.28    317.51 o 
  -8  -1   9     7892.41     7702.34    298.61 o 
  -7  -1   9      731.08      681.48     52.06 o 
  -6  -1   9     3643.92     3970.31    157.55 o 
  -5  -1   9        6.41       20.57     19.18 o 
  -4  -1   9    12365.09    12656.23    327.06 o 
  -3  -1   9       72.76       57.27     20.39 o 
  -2  -1   9    17954.16    17676.02    414.73 o 
  -1  -1   9     4049.49     4251.31    143.84 o 
   0  -1   9    16682.23    16418.59    229.55 o 
   1  -1   9      249.59      232.03     26.31 o 
   2  -1   9     3256.01     3292.51    132.62 o 
   3  -1   9    10436.95    10113.06    205.73 o 
   4  -1   9      630.26      671.86     44.75 o 
   5  -1   9     9471.26     9285.31    280.44 o 
   6  -1   9     1198.75      972.09    107.41 o 
   7  -1   9    12348.77    12349.19    441.05 o 
  -9   0   9       78.53       72.38     44.02 o 
  -8   0   9    12856.14    13615.63    433.45 o 
  -7   0   9      234.76      265.06     35.38 o 
  -6   0   9      433.01      384.06     48.84 o 
  -5   0   9     5714.93     5952.68    190.36 o 
  -4   0   9     3921.51     3944.36    142.45 o 
  -3   0   9     1215.76     1329.55     73.03 o 
  -2   0   9     2139.51     2314.99    100.00 o 
  -1   0   9    11854.60    11649.11    293.97 o 
   0   0   9      424.41      483.60     33.19 o 
   1   0   9     2612.10     2564.66     80.14 o 
   2   0   9       20.71       36.03     14.76 o 
   3   0   9    14377.37    14043.15    265.08 o 
   4   0   9      531.40      622.99     43.80 o 
   5   0   9     4504.28     4506.38    127.46 o 
   6   0   9      124.39      103.15     45.04 o 
   7   0   9     7349.37     7223.20    312.97 o 
  -9   1   9     1399.07     1347.07    122.61 o 
  -8   1   9    17431.24    17478.80    515.75 o 
  -7   1   9      223.89      269.88     57.18 o 
  -6   1   9       46.23       46.15     21.96 o 
  -5   1   9    12210.12    13465.77    340.96 o 
  -4   1   9     9549.41     9589.53    258.66 o 
  -3   1   9    11371.30    12051.60    307.13 o 
  -2   1   9       73.10      105.93     26.32 o 
  -1   1   9    40801.07    39700.84    838.18 o 
   0   1   9      153.92      178.13     23.53 o 
   1   1   9      143.38      200.42     25.83 o 
   2   1   9     4395.66     4170.89    130.40 o 
   3   1   9    20809.47    20009.29    508.94 o 
   4   1   9     5540.67     5594.20    235.49 o 
   5   1   9      944.54     1028.75     60.75 o 
   6   1   9     7732.22     7459.94    354.03 o 
   7   1   9     3444.36     3743.52    210.93 o 
  -9   2   9      335.11      315.85     72.57 o 
  -8   2   9     4073.52     4332.58    207.51 o 
  -7   2   9     3523.79     3795.42    177.38 o 
  -6   2   9       15.04       36.42     20.02 o 
  -5   2   9    10264.50    10521.13    278.87 o 
  -4   2   9     3446.00     3410.26    128.36 o 
  -3   2   9     2144.48     2275.42     99.07 o 
  -2   2   9       17.77       52.18     21.87 o 
  -1   2   9    13236.25    13053.82    328.17 o 
   0   2   9       16.25       16.97     12.01 o 
   1   2   9      317.04      303.79     37.95 o 
   2   2   9     4586.30     4491.39    118.79 o 
   3   2   9    14129.55    13644.28    262.18 o 
   4   2   9     4257.29     4188.55    121.83 o 
   5   2   9       24.84       31.65     20.19 o 
   6   2   9     7734.02     7893.86    404.26 o 
  -9   3   9      327.31      310.66     71.36 o 
  -8   3   9      394.52      408.80     70.90 o 
  -7   3   9    16556.97    16741.74    468.21 o 
  -6   3   9        9.05       35.22     18.16 o 
  -5   3   9     6498.11     6695.95    201.48 o 
  -4   3   9     4308.18     4166.97    145.60 o 
  -3   3   9     4660.87     4861.22    162.65 o 
  -2   3   9     1300.02     1437.15     80.17 o 
  -1   3   9     2841.45     2750.02    115.11 o 
   0   3   9     8515.42     8459.76    172.19 o 
   1   3   9      316.54      379.21     33.21 o 
   2   3   9     2590.08     2483.40     83.81 o 
   3   3   9      370.38      389.73     38.31 o 
   4   3   9     4110.28     3989.77    163.39 o 
   5   3   9      315.28      266.45     50.42 o 
   6   3   9     4362.75     4510.71    186.65 o 
  -9   4   9      792.00      979.32    107.04 o 
  -8   4   9      678.79      677.94     82.58 o 
  -7   4   9    13416.09    13525.64    394.62 o 
  -5   4   9     7070.89     7242.20    213.34 o 
  -4   4   9     7302.18     7863.32    228.17 o 
  -3   4   9     3295.69     3264.84    129.10 o 
  -2   4   9     3706.11     3690.61    140.22 o 
  -1   4   9     2748.32     2910.17    125.30 o 
   0   4   9    27904.87    27294.88    441.53 o 
   1   4   9        5.59       40.96     24.28 o 
   2   4   9     5551.89     5799.48    204.72 o 
   3   4   9       22.98      124.19     38.00 o 
   4   4   9    11046.80    11374.41    339.01 o 
   5   4   9       14.74      -13.81     26.23 o 
  -9   5   9        0.87       -6.77     31.23 o 
  -8   5   9     2212.90     2181.91    134.48 o 
  -7   5   9     2981.09     2874.39    143.56 o 
  -6   5   9      892.08      935.58     73.86 o 
  -5   5   9      219.25      293.14     41.15 o 
  -4   5   9     7940.45     8131.81    238.27 o 
  -3   5   9     1303.01     1276.60     52.72 o 
  -2   5   9        0.54       27.62     20.48 o 
  -1   5   9     1637.22     1644.93     95.37 o 
   0   5   9    15247.09    14900.23    393.69 o 
   1   5   9      890.38      807.78     71.36 o 
   2   5   9      883.11      858.47     77.39 o 
   3   5   9      293.62      211.77     49.12 o 
   4   5   9     4820.46     4826.65    204.17 o 
  -9   6   9       30.22       78.87     44.58 o 
  -8   6   9     6570.52     6337.94    241.89 o 
  -7   6   9      464.81      595.27     66.73 o 
  -6   6   9     5348.79     5164.83    186.56 o 
  -5   6   9     1330.86     1300.29     56.35 o 
  -4   6   9    12974.65    13182.27    240.74 o 
  -3   6   9     2740.51     2776.99    126.97 o 
  -2   6   9       44.77      144.76     36.98 o 
  -1   6   9      562.15      582.66     65.25 o 
   0   6   9     6681.82     6986.87    242.63 o 
   1   6   9     1056.52     1147.63     90.64 o 
   2   6   9       18.69      104.73     40.22 o 
   3   6   9     6043.32     6171.31    243.65 o 
  -6   7   9     3290.10     3435.46    145.60 o 
  -5   7   9       73.75       80.17     30.40 o 
  -4   7   9    14024.04    14380.80    263.45 o 
  -3   7   9     3420.52     3402.38    150.60 o 
  -2   7   9      199.02      248.84     50.23 o 
  -1   7   9     5866.75     5930.07    223.26 o 
   0   7   9     8732.26     8510.77    288.97 o 
   1   7   9     1476.33     1572.55    114.46 o 
   2   7   9      104.54       97.40     39.11 o 
  -7   8   9     2431.89     2370.04    125.58 o 
  -6   8   9     1197.63     1278.30     89.25 o 
  -5   8   9        0.00       46.62     27.71 o 
  -4   8   9     1783.80     1840.68     75.65 o 
  -3   8   9     9206.75     9808.62    306.58 o 
  -2   8   9        5.95       20.02     27.80 o 
  -1   8   9      334.65      303.33     60.24 o 
   0   8   9      608.73      733.26     87.86 o 
   1   8   9     2697.28     2838.71    164.60 o 
  -6   9   9      498.05      541.89     66.82 o 
  -5   9   9      432.72      470.06     62.37 o 
  -4   9   9        0.64       59.04     35.12 o 
  -3   9   9    12374.50    13378.93    397.12 o 
  -2   9   9      288.21      375.34     70.25 o 
  -1   9   9      203.21      224.84     56.63 o 
   0   9   9     1311.87     1308.24    115.29 o 
   1 -10  10      411.44      388.60     72.38 o 
   2 -10  10       35.52       -8.62     34.20 o 
  -2  -9  10       39.42       18.26     39.30 o 
  -1  -9  10     3473.41     3675.13    189.53 o 
   0  -9  10     2032.22     1889.70    128.08 o 
   1  -9  10      282.63      339.01     63.85 o 
   2  -9  10       32.31       48.14     23.49 o 
   3  -9  10    17170.38    18453.59    516.03 o 
   4  -9  10       64.50       97.96     44.30 o 
   5  -9  10       37.46      102.50     46.25 o 
  -3  -8  10    12941.18    13048.82    415.20 o 
  -2  -8  10       12.46        8.62     30.12 o 
  -1  -8  10     3899.05     3689.40    175.16 o 
   0  -8  10     1073.94     1186.74     93.70 o 
   1  -8  10     8053.96     6982.14    242.17 o 
   2  -8  10      250.00      246.90     35.48 o 
   3  -8  10    12205.71    11754.37    248.55 o 
   4  -8  10     4032.83     4067.25    195.55 o 
   5  -8  10      611.79      554.77     80.81 o 
   6  -8  10     2072.53     1819.63    137.26 o 
  -4  -7  10      137.50      177.20     54.12 o 
  -3  -7  10    13274.66    12323.33    379.98 o 
  -2  -7  10     2295.98     2414.90    135.59 o 
  -1  -7  10     6838.29     6734.23    236.98 o 
   0  -7  10     3437.49     3082.27    142.82 o 
   1  -7  10     9053.76     8365.21    214.50 o 
   2  -7  10      380.36      441.29     41.34 o 
   3  -7  10     5562.43     5882.17    154.12 o 
   4  -7  10     9466.59    10138.09    347.54 o 
   5  -7  10     3467.00     3762.43    194.16 o 
   6  -7  10     2712.50     2655.03    168.40 o 
  -5  -6  10       82.02      120.67     49.03 o 
  -4  -6  10     1459.66     1494.33    110.66 o 
  -3  -6  10     2776.60     2993.76    150.32 o 
  -2  -6  10      558.62      545.87     64.87 o 
  -1  -6  10     7493.74     6994.10    232.34 o 
   0  -6  10    12330.77    12675.97    346.34 o 
   1  -6  10      900.15      949.76     75.07 o 
   2  -6  10      162.94      171.59     27.68 o 
   3  -6  10     2322.55     2324.73     86.08 o 
   4  -6  10     5808.44     6332.29    257.92 o 
   5  -6  10       40.19       52.36     37.63 o 
   6  -6  10     4615.69     4588.37    231.05 o 
   7  -6  10        7.47       16.59     40.78 o 
  -6  -5  10     1253.52     1141.32    110.47 o 
  -5  -5  10      388.93      445.96     70.99 o 
  -4  -5  10     8526.79     7721.62    264.41 o 
  -3  -5  10     5370.04     5137.02    195.83 o 
  -1  -5  10      781.39      734.66     62.37 o 
   0  -5  10    24125.28    22595.81    530.12 o 
   1  -5  10       46.85       39.69     19.60 o 
   2  -5  10     2415.81     2469.55     86.64 o 
   3  -5  10      673.19      570.57     86.70 o 
   4  -5  10    17814.07    18927.17    346.06 o 
   5  -5  10     4116.22     4383.83    217.51 o 
   6  -5  10     1683.80     1868.94    147.08 o 
   7  -5  10     2947.17     2730.74    184.06 o 
  -7  -4  10     4572.76     4476.64    148.08 o 
  -6  -4  10     1348.33     1295.45    103.98 o 
  -5  -4  10      416.19      341.15     58.76 o 
  -4  -4  10    12696.83    12836.68    361.91 o 
  -3  -4  10      475.92      590.08     63.39 o 
  -2  -4  10     6730.42     6080.39    202.13 o 
  -1  -4  10      533.96      445.22     50.23 o 
   0  -4  10    20752.00    19690.98    344.38 o 
   1  -4  10       53.65       82.49     20.34 o 
   2  -4  10     2936.55     3079.47     96.37 o 
   3  -4  10     6791.20     6982.77    164.60 o 
   4  -4  10    20773.84    20955.35    374.16 o 
   5  -4  10     2461.72     2490.52    162.09 o 
   6  -4  10       60.34      122.33     49.30 o 
   7  -4  10     9793.47     9588.79    378.87 o 
  -7  -3  10       15.84       25.00     45.46 o 
  -6  -3  10    10471.03    10222.06    319.09 o 
  -5  -3  10      376.07      337.81     55.05 o 
  -4  -3  10     8474.47     8427.45    262.83 o 
  -3  -3  10     2898.63     2978.56    130.03 o 
  -2  -3  10     7640.53     7382.51    224.84 o 
  -1  -3  10       49.82       12.14     15.38 o 
   0  -3  10     5140.27     5121.01    127.48 o 
   1  -3  10     1721.81     1591.47     64.51 o 
   2  -3  10      513.56      478.60     40.13 o 
   3  -3  10    11905.66    12280.50    245.93 o 
   4  -3  10     1399.63     1391.71     64.69 o 
   5  -3  10     5279.75     5247.40    243.56 o 
   6  -3  10      132.14       83.97     47.45 o 
   7  -3  10     6973.16     6738.86    307.23 o 
  -8  -2  10      174.99      138.46     51.53 o 
  -7  -2  10     1205.66     1146.05     92.96 o 
  -6  -2  10    19610.61    19339.86    493.51 o 
  -5  -2  10       60.48       70.16     27.99 o 
  -4  -2  10     7097.79     6976.58    223.17 o 
  -3  -2  10    12050.49    12632.60    333.36 o 
  -2  -2  10    24774.97    24126.19    553.38 o 
  -1  -2  10      666.52      662.55     53.85 o 
   0  -2  10     1326.16     1336.71     57.35 o 
   1  -2  10    25366.14    25894.22    432.25 o 
   2  -2  10       27.95      110.09     17.22 o 
   3  -2  10     8460.62     8215.69    183.18 o 
   4  -2  10      143.53      167.03     28.20 o 
   5  -2  10    15987.01    16177.06    311.19 o 
   6  -2  10       95.95       47.64     41.80 o 
   7  -2  10     3098.80     3390.15    208.62 o 
  -8  -1  10        0.86       16.59     34.11 o 
  -7  -1  10     1236.22     1310.65     93.70 o 
  -6  -1  10     2596.26     2929.35    137.81 o 
  -5  -1  10     1046.16     1180.16     79.61 o 
  -4  -1  10     2868.25     2941.49    126.88 o 
  -3  -1  10     6142.05     6352.21    201.30 o 
  -2  -1  10     4220.93     4002.19    145.32 o 
  -1  -1  10      197.44      199.16     33.92 o 
   0  -1  10      933.53      950.73     38.22 o 
   1  -1  10    14661.16    14354.98    266.20 o 
   2  -1  10     1173.10     1237.92     58.39 o 
   3  -1  10     3423.16     3429.24    105.12 o 
   4  -1  10       60.00       59.64     49.68 o 
   5  -1  10    14828.46    14808.00    291.41 o 
   6  -1  10        4.10       33.83     35.59 o 
   7  -1  10     2513.64     2581.81    180.07 o 
  -8   0  10      103.74      134.38     48.66 o 
  -7   0  10     8036.96     8968.87    275.72 o 
  -6   0  10       39.66       51.16     26.97 o 
  -5   0  10     9790.88    10203.80    287.21 o 
  -4   0  10      296.62      347.73     44.95 o 
  -3   0  10    12477.09    12795.99    330.21 o 
  -2   0  10     3683.19     4021.93    146.89 o 
  -1   0  10     1927.84     1863.10     91.29 o 
   0   0  10      898.45      853.07     46.05 o 
   1   0  10    10687.35    10347.08    208.37 o 
   2   0  10     7638.92     7279.50    165.89 o 
   3   0  10      146.92      187.00     28.88 o 
   4   0  10     2407.08     2289.31     86.87 o 
   5   0  10     2260.66     2241.91    104.91 o 
   6   0  10       78.11       98.79     50.60 o 
  -8   1  10      197.24      195.74     54.22 o 
  -6   1  10       26.52       47.17     25.02 o 
  -5   1  10    14618.68    14914.04    378.77 o 
  -4   1  10       58.89      107.04     28.64 o 
  -3   1  10    25072.22    25416.73    577.94 o 
  -2   1  10     3829.03     3817.48    141.52 o 
  -1   1  10      513.90      492.12     49.58 o 
   0   1  10     7109.12     6742.37    296.89 o 
   1   1  10     9250.35     9159.91    191.52 o 
   2   1  10    10574.00    10397.60    364.36 o 
   3   1  10      816.23      838.37     50.57 o 
   4   1  10    16034.24    15461.74    298.27 o 
   5   1  10      201.67      206.36     33.75 o 
   6   1  10      649.60      842.62    101.20 o 
  -9   2  10     5098.25     5876.68    269.51 o 
  -8   2  10     1108.62     1035.67     98.89 o 
  -6   2  10     4958.68     5376.97    184.06 o 
  -5   2  10    12630.86    12796.92    333.18 o 
  -4   2  10       13.44       20.48     16.77 o 
  -3   2  10     4847.36     4992.54    170.16 o 
  -2   2  10     4795.91     4873.91    167.47 o 
  -1   2  10      479.75      472.19     50.05 o 
   0   2  10     2131.42     2118.59     74.02 o 
   1   2  10     3600.38     3528.26    102.62 o 
   2   2  10     5801.05     5792.47    144.03 o 
   3   2  10       17.30       15.09     16.93 o 
   4   2  10     9105.33     8768.98    236.33 o 
   5   2  10       61.37      102.84     27.46 o 
  -9   3  10     9640.85    10081.37    368.76 o 
  -8   3  10     1062.32     1054.49     99.16 o 
  -7   3  10     1441.16     1408.24    104.45 o 
  -6   3  10    11742.54    12320.83    325.11 o 
  -5   3  10     2056.61     2370.60    109.92 o 
  -4   3  10        1.48        8.80     16.03 o 
  -3   3  10      675.33      776.73     61.07 o 
  -2   3  10    19422.28    20630.12    489.43 o 
  -1   3  10       38.72       75.81     26.14 o 
   0   3  10     1972.76     1880.07     69.30 o 
   1   3  10     1360.01     1370.30     61.37 o 
   2   3  10     9854.53     9746.41    206.81 o 
   3   3  10      403.00      432.25     58.29 o 
   4   3  10     1091.08     1117.69     85.91 o 
   5   3  10     5414.66     5612.37    211.77 o 
  -8   4  10     1353.18     1331.78    107.97 o 
  -7   4  10     2004.03     2135.94    126.88 o 
  -5   4  10      336.98      358.01     46.62 o 
  -4   4  10        2.56        6.02     18.54 o 
  -3   4  10       14.42       -3.61     16.03 o 
  -2   4  10    28120.94    27617.36    631.60 o 
  -1   4  10     1560.71     1440.67     87.49 o 
   0   4  10      924.55     1011.95     75.44 o 
   1   4  10     3799.81     3848.90    159.59 o 
   2   4  10     6502.31     6703.18    230.21 o 
   3   4  10     1313.19     1242.71     92.12 o 
   4   4  10     1350.00     1504.25    105.47 o 
  -8   5  10     6397.49     6485.85    252.45 o 
  -7   5  10        7.80        2.50     24.00 o 
  -5   5  10     4564.23     4679.38    168.58 o 
  -4   5  10     2747.37     2648.63    121.96 o 
  -3   5  10      663.75      672.38     64.32 o 
  -2   5  10     6916.99     6673.06    220.48 o 
  -1   5  10     9789.30     9630.03    288.88 o 
   0   5  10      415.11      406.48     57.46 o 
   1   5  10     3268.16     3615.35    161.35 o 
   2   5  10      825.06      897.49     80.91 o 
   3   5  10     2408.17     2152.44    129.75 o 
   4   5  10      595.11      629.19     81.46 o 
  -8   6  10     4137.60     3993.94    185.17 o 
  -7   6  10     2446.11     2555.68    134.75 o 
  -5   6  10    10377.35    10434.05    206.87 o 
  -4   6  10     1717.49     1652.72     97.31 o 
  -3   6  10     4330.94     4027.86    162.93 o 
  -2   6  10     2074.16     2138.63    117.52 o 
  -1   6  10     8019.74     8715.03    279.24 o 
   0   6  10     1727.22     1774.40    112.51 o 
   1   6  10     9263.43     9299.54    306.02 o 
   2   6  10       79.24      106.95     43.74 o 
   3   6  10     1827.85     1983.86    132.62 o 
  -6   7  10     2151.16     2071.99    112.33 o 
  -5   7  10     9656.02    10606.11    301.02 o 
  -4   7  10       10.71       59.41     29.47 o 
  -3   7  10     2059.93     2017.13    116.96 o 
  -2   7  10      149.19      174.60     44.21 o 
  -1   7  10     4977.15     5136.93    209.73 o 
   0   7  10      100.25      166.82     48.84 o 
   1   7  10     7780.63     8105.02    294.07 o 
   2   7  10     1934.76     1868.56    133.27 o 
  -7   8  10      297.13      283.32     54.12 o 
  -6   8  10       20.67        7.14     26.97 o 
  -4   8  10       22.82       12.05     24.74 o 
  -3   8  10       85.35      103.43     39.76 o 
  -2   8  10      730.86      762.37     86.19 o 
  -1   8  10     2737.47     2985.79    163.58 o 
   0   8  10     1505.57     1556.98    121.13 o 
  -4   9  10      467.41      463.94     70.90 o 
  -3   9  10        4.77       49.77     33.27 o 
  -2   9  10     5071.16     5486.60    235.31 o 
   0  -9  11        4.79      -11.31     31.51 o 
   1  -9  11     6360.98     6516.25    249.49 o 
   2  -9  11     4412.99     4569.03    142.71 o 
   3  -9  11      336.29      330.95     63.95 o 
  -2  -8  11     4147.62     3915.91    190.55 o 
  -1  -8  11     6233.89     5869.55    232.99 o 
   0  -8  11       47.24       28.82     32.16 o 
   1  -8  11     1686.57     1445.03    102.13 o 
   2  -8  11    11067.47    11332.57    261.58 o 
   3  -8  11      416.10      516.31     77.02 o 
   4  -8  11     2021.25     2140.02    144.02 o 
   5  -8  11      420.66      549.30     87.49 o 
  -4  -7  11       91.95      157.00     55.05 o 
  -3  -7  11      312.35      276.64     59.87 o 
  -2  -7  11     6391.17     6057.87    232.99 o 
  -1  -7  11     5821.57     5861.76    221.78 o 
   0  -7  11      788.35      679.42     71.27 o 
   1  -7  11      921.88      986.87     59.31 o 
   2  -7  11    14259.14    14229.14    287.01 o 
   3  -7  11      819.16      870.82     57.75 o 
   4  -7  11     3026.38     3554.28    190.08 o 
   5  -7  11      569.27      700.64     96.01 o 
  -5  -6  11      778.17      745.59     94.53 o 
  -4  -6  11     2755.67     2492.47    147.08 o 
  -3  -6  11       14.20       40.59     31.05 o 
  -2  -6  11    12179.75    11177.47    334.47 o 
  -1  -6  11      378.60      359.96     54.40 o 
   0  -6  11       18.53       32.34     21.50 o 
   1  -6  11      103.29       78.25     22.27 o 
   2  -6  11     7323.01     7305.30    176.60 o 
   3  -6  11     1842.37     1865.44     80.01 o 
   4  -6  11     1434.82     1556.24    124.37 o 
   5  -6  11     1716.03     1698.41    136.61 o 
   6  -6  11     3895.28     4465.30    233.36 o 
  -5  -5  11        2.48       11.77     30.12 o 
  -4  -5  11     8587.78     8120.96    278.87 o 
  -3  -5  11      150.34      152.64     42.54 o 
  -2  -5  11    23023.44    21399.99    532.34 o 
  -1  -5  11     7505.82     6816.34    225.58 o 
   0  -5  11     3628.73     3462.53    144.21 o 
   1  -5  11     2706.26     2504.83     89.52 o 
   2  -5  11    10231.10    10171.59    219.18 o 
   3  -5  11    12234.28    12242.08    253.47 o 
   4  -5  11       52.13      125.30     47.82 o 
   5  -5  11     9173.06     9811.22    362.18 o 
   6  -5  11      483.79      615.94     97.68 o 
  -6  -4  11     2101.11     1942.52    128.82 o 
  -5  -4  11     2108.31     2102.76    127.52 o 
  -4  -4  11     3370.76     3353.17    156.63 o 
  -3  -4  11     1135.25     1121.68     83.41 o 
  -2  -4  11     2996.53     2830.37    130.30 o 
  -1  -4  11     6545.95     5940.63    200.46 o 
   0  -4  11     1093.39     1101.41     57.04 o 
   1  -4  11     2678.34     2726.63     93.26 o 
   2  -4  11     5621.55     5450.50    143.46 o 
   3  -4  11     6218.79     6578.75    213.76 o 
   4  -4  11      344.85      344.64     38.49 o 
   5  -4  11     6677.38     7000.21    295.64 o 
   6  -4  11       83.52       89.53     48.38 o 
  -7  -3  11     1065.64      943.18     95.55 o 
  -6  -3  11       33.74       56.72     33.83 o 
  -5  -3  11    19073.59    19116.97    497.96 o 
  -4  -3  11     2435.23     2407.30    125.95 o 
  -3  -3  11      464.08      502.03     58.02 o 
  -2  -3  11      122.87       79.42     26.60 o 
  -1  -3  11    17707.72    17956.28    443.28 o 
   0  -3  11      594.97      607.09     42.36 o 
   1  -3  11     2454.67     2565.27     88.93 o 
   2  -3  11      770.64      717.29     47.25 o 
   3  -3  11    11270.02    11677.50    243.56 o 
   4  -3  11      898.55      871.62    126.46 o 
   5  -3  11     1861.19     2050.77    151.34 o 
   6  -3  11     1774.44     1941.32    154.22 o 
  -7  -2  11     2415.77     2302.94    133.83 o 
  -6  -2  11      755.67      924.27     82.20 o 
  -5  -2  11    21724.20    21146.24    529.28 o 
  -4  -2  11     3800.95     3852.33    158.57 o 
  -3  -2  11      309.18      312.88     47.54 o 
  -2  -2  11      103.42      121.87     30.68 o 
  -1  -2  11    30618.02    30682.20    686.18 o 
   0  -2  11     1004.26     1048.12     53.99 o 
   1  -2  11     2167.62     2308.02    174.79 o 
   2  -2  11     7205.80     7426.87    174.04 o 
   3  -2  11    19827.17    20041.78    366.00 o 
   4  -2  11      783.56      798.16     52.96 o 
   5  -2  11     1744.36     1695.91     77.42 o 
   6  -2  11     8350.27     8967.48    359.31 o 
  -7  -1  11     3862.27     4015.35    176.09 o 
  -6  -1  11       70.06       96.20     35.22 o 
  -5  -1  11    10091.94    10155.88    299.07 o 
  -4  -1  11      300.65      285.17     46.06 o 
  -3  -1  11     2152.82     2220.83    110.19 o 
  -2  -1  11        7.78        2.04     14.74 o 
  -1  -1  11    14127.01    14273.64    365.89 o 
   0  -1  11     9496.16     9249.37    196.70 o 
   1  -1  11      785.97      844.43    120.39 o 
   2  -1  11     5387.79     5101.43    136.20 o 
   3  -1  11    12228.12    12048.37    248.38 o 
   4  -1  11     2002.53     2070.34     84.95 o 
   5  -1  11      428.20      395.60     42.92 o 
   6  -1  11     8518.54     8782.68    351.90 o 
  -8   0  11     2209.89     2322.78    154.40 o 
  -7   0  11     8764.41     9195.19    289.52 o 
  -6   0  11       70.24       94.16     31.79 o 
  -5   0  11     8970.80     9361.64    279.05 o 
  -4   0  11    12587.45    13084.22    350.78 o 
  -3   0  11     4270.23     4281.24    160.24 o 
  -2   0  11     8553.56     8997.97    262.46 o 
  -1   0  11      371.51      421.12     34.67 o 
   0   0  11    26875.28    26012.16    437.03 o 
   1   0  11      267.79      280.79     36.05 o 
   2   0  11     9081.17     8441.02    190.27 o 
   3   0  11        0.20        5.66     17.79 o 
   4   0  11     7045.03     6844.60    329.05 o 
   5   0  11      540.55      507.89     47.44 o 
   6   0  11     5248.86     5347.77    258.66 o 
  -8   1  11     3514.27     3758.63    197.03 o 
  -6   1  11      815.99      784.79     66.82 o 
  -5   1  11     2503.63     2526.39    120.85 o 
  -4   1  11    16555.46    16821.07    421.50 o 
  -3   1  11      333.57      340.22     47.08 o 
  -2   1  11     9683.46     9554.50    273.12 o 
  -1   1  11     1160.92     1137.06     75.72 o 
   0   1  11    21274.98    20547.76    360.50 o 
   1   1  11       31.20       24.11     15.71 o 
   2   1  11     8523.36     8349.10    273.58 o 
   3   1  11      612.51      637.38     49.72 o 
   4   1  11     4735.76     4721.77    186.19 o 
   5   1  11     1185.44     1244.66     69.39 o 
  -8   2  11     5891.97     5772.14    249.12 o 
  -6   2  11     4636.31     5042.12    183.59 o 
  -5   2  11      334.81      343.83     47.82 o 
  -4   2  11    10894.86    11621.95    319.64 o 
  -3   2  11      747.72      903.70     69.88 o 
  -2   2  11       26.76       45.97     22.98 o 
  -1   2  11      946.39      844.20     67.47 o 
   0   2  11    14579.95    14604.92    275.49 o 
   1   2  11     1009.22      955.71     53.67 o 
   2   2  11     1664.46     1595.20    128.40 o 
   3   2  11     3052.57     3098.01    105.34 o 
   4   2  11      410.54      375.43     42.94 o 
   5   2  11       16.52       15.94     26.41 o 
  -8   3  11     8370.66     8371.66    309.45 o 
  -6   3  11      635.70      647.72     61.91 o 
  -5   3  11     2292.48     2336.49    114.09 o 
  -4   3  11    11403.72    11778.30    323.91 o 
  -3   3  11     1065.35     1181.64     80.81 o 
  -2   3  11       95.34      106.39     30.68 o 
  -1   3  11     4987.16     4660.01    173.86 o 
   0   3  11    11558.30    11394.50    228.66 o 
   1   3  11     1378.95     1370.58     63.54 o 
   2   3  11      393.16      386.47     55.98 o 
   3   3  11    14407.25    14187.73    390.36 o 
   4   3  11      127.89      109.45     38.83 o 
  -8   4  11     3431.75     3467.72    179.79 o 
  -7   4  11     2027.57     2018.80    125.39 o 
  -6   4  11      335.71      329.75     46.52 o 
  -5   4  11      405.91      409.28     36.58 o 
  -4   4  11    10755.03    10346.43    297.12 o 
  -3   4  11     9223.90     9180.73    274.14 o 
  -2   4  11      425.81      468.11     56.63 o 
  -1   4  11     5894.68     5884.65    207.04 o 
   0   4  11      984.81      980.71     77.02 o 
   1   4  11     2032.42     2072.27    116.50 o 
   2   4  11        1.79        8.80     23.54 o 
   3   4  11    14589.65    14753.43    413.99 o 
   4   4  11      198.90      283.50     57.46 o 
  -8   5  11     1105.69     1083.59     98.05 o 
  -7   5  11     8071.79     7619.95    266.26 o 
  -5   5  11       59.29       75.35     30.31 o 
  -4   5  11      575.27      671.17     67.19 o 
  -3   5  11    18284.73    18231.16    463.48 o 
  -2   5  11        1.74       40.13     26.32 o 
  -1   5  11      876.80      855.88     74.42 o 
   0   5  11      338.78      273.49     50.60 o 
   1   5  11     3716.37     3893.57    173.96 o 
   2   5  11       21.09       71.36     36.79 o 
   3   5  11     5762.59     5961.48    236.79 o 
  -5   6  11      367.14      416.59     56.26 o 
  -4   6  11        6.31       15.66     23.54 o 
  -3   6  11     9015.20     8881.29    281.55 o 
  -2   6  11      925.85      902.59     79.33 o 
  -1   6  11     1573.66     1587.47    106.95 o 
   0   6  11     5270.29     5260.75    213.25 o 
   1   6  11     3521.76     3387.09    169.51 o 
   2   6  11      669.44      596.47     81.93 o 
  -4   7  11      463.38      479.79     64.04 o 
  -3   7  11     1458.29     1570.24    106.30 o 
  -2   7  11     1001.17      983.31     86.38 o 
  -1   7  11      831.81      740.96     85.26 o 
   0   7  11     5897.38     6495.59    254.31 o 
  -4   8  11     2777.43     2910.91    150.42 o 
  -3   8  11     1251.19     1255.87    101.67 o 
  -2   8  11     4082.91     4548.43    206.21 o 
  -1   8  11        4.14        4.63     28.36 o 
  -1  -8  12        4.15       -5.65     27.15 o 
   0  -8  12    22583.80    22590.43    583.31 o 
   1  -8  12        1.71       18.16     26.88 o 
   2  -8  12      483.44      487.35     50.56 o 
   3  -8  12     2339.91     2414.62    155.79 o 
  -3  -7  12      307.60      275.62     62.84 o 
  -2  -7  12     1368.51     1389.70    106.12 o 
  -1  -7  12      162.29      180.44     46.34 o 
   0  -7  12    10026.01     9668.96    306.86 o 
   1  -7  12      297.70      349.56     41.84 o 
   2  -7  12      139.53      192.55     34.20 o 
   3  -7  12     3223.42     3415.39    133.04 o 
   4  -7  12     4125.83     4294.77    220.57 o 
  -4  -6  12     6795.94     6262.69    251.80 o 
  -3  -6  12     7154.03     5986.32    235.03 o 
  -2  -6  12     2895.52     2847.98    147.26 o 
  -1  -6  12     2157.51     2106.47    122.24 o 
   0  -6  12     1869.53     1694.15    104.82 o 
   1  -6  12    10187.22     9745.75    220.05 o 
   2  -6  12       77.66       76.72     23.47 o 
   3  -6  12     5936.94     6136.53    165.48 o 
   4  -6  12       16.00       17.79     34.01 o 
   5  -6  12     5388.09     5791.61    272.84 o 
  -5  -5  12       12.41       32.62     35.22 o 
  -4  -5  12     8439.27     8262.48    287.86 o 
  -3  -5  12    12977.44    12546.50    371.36 o 
  -2  -5  12     1942.42     1882.00    114.18 o 
  -1  -5  12     3384.04     3043.07    141.89 o 
   0  -5  12       37.94        9.36     18.16 o 
   1  -5  12    15586.88    15593.25    374.46 o 
   2  -5  12        5.67       16.28     15.21 o 
   3  -5  12    16785.61    17308.33    337.61 o 
   4  -5  12      720.66      837.06    101.67 o 
   5  -5  12     8038.05     8529.67    344.67 o 
  -5  -4  12     1362.77     1373.57    107.32 o 
  -4  -4  12       42.16       64.97     32.07 o 
  -3  -4  12     7542.78     7178.53    247.45 o 
  -2  -4  12      122.69      127.99     35.03 o 
  -1  -4  12     1673.39     1600.45     97.03 o 
   0  -4  12       58.32       83.04     28.64 o 
   1  -4  12    14803.36    14498.08    287.22 o 
   2  -4  12     1810.70     1744.09     77.71 o 
   3  -4  12     7209.35     7119.97    179.74 o 
   4  -4  12     1197.71     1210.39     94.86 o 
   5  -4  12     3754.13     3721.84    213.34 o 
  -6  -3  12       11.83       26.60     28.82 o 
  -5  -3  12     4405.93     4314.51    190.17 o 
  -4  -3  12     3488.80     3498.30    161.17 o 
  -3  -3  12    12462.82    12279.68    348.00 o 
  -2  -3  12      802.13      897.77     72.57 o 
  -1  -3  12        2.89       74.05     27.43 o 
   0  -3  12    10301.29    10013.50    217.42 o 
   1  -3  12     9555.08     9053.49    203.79 o 
   2  -3  12     4376.39     4110.32    124.59 o 
   3  -3  12       35.57       21.86     17.52 o 
   4  -3  12     9968.42    10203.65    232.03 o 
   5  -3  12      124.82      141.15     55.70 o 
  -6  -2  12      391.84      511.77     70.71 o 
  -5  -2  12     1207.87     1392.39     99.35 o 
  -4  -2  12      237.62      235.03     46.99 o 
  -3  -2  12     6853.70     6943.96    232.90 o 
  -2  -2  12     8129.26     7929.40    249.86 o 
  -1  -2  12     1109.75     1079.88     76.27 o 
   0  -2  12    11616.27    11374.98    236.73 o 
   1  -2  12     5645.48     5693.66    302.82 o 
   2  -2  12     3901.89     3812.01    119.44 o 
   3  -2  12      123.10      110.43     19.63 o 
   4  -2  12    13844.03    14026.93    358.94 o 
   5  -2  12      339.07      391.38     81.37 o 
  -7  -1  12     1117.70     1115.19     92.49 o 
  -6  -1  12     6209.76     6583.63    238.92 o 
  -5  -1  12     2110.83     2158.28    119.28 o 
  -4  -1  12      109.60      154.49     39.30 o 
  -3  -1  12      350.04      373.95     52.18 o 
  -2  -1  12    24972.07    24253.90    573.49 o 
  -1  -1  12      787.25      754.21     63.11 o 
   0  -1  12     3218.85     3039.32    101.00 o 
   1  -1  12      202.14      201.86     24.25 o 
   2  -1  12     5255.89     4918.60    143.60 o 
   3  -1  12        1.51       32.24     22.29 o 
   4  -1  12     6364.00     5923.96    195.23 o 
   5  -1  12     2820.32     2781.50    105.81 o 
  -7   0  12      619.09      549.02     70.16 o 
  -6   0  12    12227.12    12884.50    366.17 o 
  -5   0  12      343.65      386.00     55.24 o 
  -4   0  12     3355.25     3142.33    142.82 o 
  -3   0  12      288.49      366.63     49.68 o 
  -2   0  12    25197.60    25487.16    599.07 o 
  -1   0  12      326.61      299.16     45.97 o 
   0   0  12     3201.67     3171.32    103.08 o 
   1   0  12     1617.14     1701.86     75.48 o 
   2   0  12     7706.83     6987.06    173.81 o 
   3   0  12      578.47      584.76     49.57 o 
   4   0  12     2492.96     2600.07    101.06 o 
   5   0  12     8323.01     8315.75    205.64 o 
  -6   1  12    10286.05    10436.05    311.30 o 
  -5   1  12     2149.89     2295.99    120.85 o 
  -4   1  12      276.84      361.91     50.60 o 
  -3   1  12      949.80      965.05     74.42 o 
  -2   1  12    13305.84    12849.04    246.31 o 
  -1   1  12     1897.66     1861.71    102.87 o 
   0   1  12     1787.08     1685.00     95.69 o 
   1   1  12     6221.13     6165.55    157.68 o 
   2   1  12     1900.52     1846.21    159.17 o 
   3   1  12      615.89      579.79     84.85 o 
   4   1  12     3244.00     3239.35    115.12 o 
  -6   2  12     5660.95     5833.03    209.08 o 
  -5   2  12     6595.08     6511.43    221.13 o 
  -4   2  12      524.38      601.01     63.95 o 
  -3   2  12     1748.25     1802.73     72.51 o 
  -2   2  12     3603.42     3907.56    159.50 o 
  -1   2  12    11820.16    11469.22    324.37 o 
   0   2  12      467.75      532.28     44.09 o 
   1   2  12    12261.61    11724.24    243.70 o 
   2   2  12       42.13       42.95     19.92 o 
   3   2  12     2305.92     2522.65     98.44 o 
   4   2  12       27.30       93.23     37.44 o 
  -6   3  12     3413.24     3489.13    151.34 o 
  -5   3  12     8346.91     8381.20    262.00 o 
  -4   3  12       62.71       32.18     16.05 o 
  -3   3  12     6094.05     6144.43    213.81 o 
  -2   3  12      750.98      738.55     67.19 o 
  -1   3  12     8511.03     8386.48    263.95 o 
   0   3  12     1317.15     1298.13     89.34 o 
   1   3  12    11122.35    11298.69    330.95 o 
   2   3  12     1584.19     1548.92    102.59 o 
   3   3  12     2076.83     2017.22    120.67 o 
  -6   4  12       50.18       48.75     24.74 o 
  -5   4  12    12776.50    12731.02    351.99 o 
  -4   4  12     2516.01     2578.94    129.38 o 
  -3   4  12      869.25      885.07     74.79 o 
  -2   4  12     2405.64     2250.58    120.67 o 
  -1   4  12     5668.40     5654.44    209.82 o 
   0   4  12       60.16       71.18     30.86 o 
   1   4  12     3980.92     4125.54    177.48 o 
   2   4  12     3018.16     2900.44    148.28 o 
   3   4  12       74.90       42.45     31.88 o 
  -7   5  12        7.38       -7.69     27.34 o 
  -5   5  12    16881.04    17439.60    453.93 o 
  -4   5  12      256.98      147.26     39.57 o 
  -3   5  12       63.49       55.14     27.80 o 
  -2   5  12     5740.12     5404.96    207.60 o 
  -1   5  12     4590.72     4560.57    189.34 o 
   0   5  12      302.52      265.89     53.57 o 
   1   5  12      872.80      963.85     87.39 o 
   2   5  12     9806.56     9731.88    324.28 o 
  -5   6  12     3624.33     3470.40    157.92 o 
  -4   6  12      405.50      425.48     61.07 o 
  -3   6  12      624.10      602.96     70.62 o 
  -2   6  12     4936.37     4837.68    200.37 o 
  -1   6  12      621.80      637.81     77.85 o 
   0   6  12      277.06      423.17     70.16 o 
  -4   7  12     3250.48     3454.00    166.54 o 
  -3   7  12       26.15       60.70     33.27 o 
  -2   7  12     4987.08     4964.18    212.60 o 
  -1   7  12     1468.38     1664.49    120.85 o 
   0  -7  13        0.05       -3.06     26.04 o 
   1  -7  13     2307.94     2364.39    134.85 o 
   2  -7  13        9.34       21.79     65.89 o 
  -2  -6  13      435.19      423.44     65.52 o 
  -1  -6  13    12755.41    12754.10    377.94 o 
   0  -6  13      121.70      123.45     39.48 o 
   1  -6  13     1316.20     1401.49     74.54 o 
   2  -6  13     4812.66     4599.58    142.47 o 
   3  -6  13     7366.10     7543.18    195.94 o 
  -4  -5  13      302.95      282.11     61.63 o 
  -3  -5  13       15.71       19.28     27.90 o 
  -2  -5  13      338.05      323.44     56.72 o 
  -1  -5  13     8387.85     8031.99    267.00 o 
   0  -5  13     1703.22     1647.53    103.43 o 
   1  -5  13     3379.47     3342.07    140.08 o 
   2  -5  13     4395.51     4414.23    138.48 o 
   3  -5  13     4325.48     4534.33    142.25 o 
   4  -5  13        5.37        5.47     36.70 o 
  -4  -4  13     4529.05     4324.61    194.81 o 
  -3  -4  13     2133.97     2131.95    126.04 o 
  -2  -4  13     1691.76     1677.09    106.49 o 
  -1  -4  13     5762.28     4980.58    193.42 o 
   0  -4  13     6512.79     6544.61    228.08 o 
   1  -4  13      337.17      305.96     38.76 o 
   2  -4  13     7983.61     7832.76    195.55 o 
   3  -4  13      229.24      236.92     36.58 o 
   4  -4  13     1403.92     1516.76    135.59 o 
  -5  -3  13     4334.58     4557.79    203.15 o 
  -4  -3  13     4442.67     4136.48    183.22 o 
  -3  -3  13      808.17      700.27     73.31 o 
  -2  -3  13     8302.38     7902.34    260.15 o 
  -1  -3  13      906.66      955.88     77.11 o 
   0  -3  13     9844.26    10020.30    299.44 o 
   1  -3  13      671.99      644.95     51.37 o 
   2  -3  13     9274.34     8962.63    212.65 o 
   3  -3  13     1169.61     1161.35     67.19 o 
   4  -3  13     1262.12     1267.23     72.07 o 
  -6  -2  13       12.16       51.62     35.22 o 
  -5  -2  13     1377.68     1330.20    100.56 o 
  -4  -2  13    10484.79    10081.47    313.53 o 
  -3  -2  13      896.74      719.46     73.12 o 
  -2  -2  13     5758.59     5400.23    202.04 o 
  -1  -2  13      229.36      262.46     46.80 o 
   0  -2  13     4672.42     4442.17    132.58 o 
   1  -2  13       15.45       29.41     17.95 o 
   2  -2  13     6510.10     6355.82    200.60 o 
   3  -2  13     4766.91     4681.88    142.64 o 
   4  -2  13      195.35      230.74     27.89 o 
  -6  -1  13      207.90      262.93     57.09 o 
  -5  -1  13     2252.68     2232.32    127.43 o 
  -4  -1  13    17058.53    17517.08    464.69 o 
  -3  -1  13     1043.48      956.90     78.31 o 
  -2  -1  13      304.88      281.09     48.01 o 
  -1  -1  13     6573.88     6396.51    220.29 o 
   0  -1  13     7832.90     7942.20    191.77 o 
   1  -1  13     1802.95     1670.26     77.00 o 
   2  -1  13       62.67       67.56     23.82 o 
   3  -1  13    14049.75    13774.54    289.52 o 
   4  -1  13      238.23      249.02     41.43 o 
  -6   0  13       60.77       79.89     34.29 o 
  -5   0  13     2921.30     2949.28    147.17 o 
  -4   0  13     7039.96     7012.91    242.54 o 
  -3   0  13     3030.52     3007.02    141.89 o 
  -2   0  13       80.53       85.17     29.47 o 
  -1   0  13    10606.97    10475.34    308.15 o 
   0   0  13     5009.19     5047.66    142.93 o 
   1   0  13       10.99       30.67     23.73 o 
   2   0  13       34.20       13.79     19.31 o 
   3   0  13    17281.92    16351.23    327.92 o 
   4   0  13       28.32       40.40     56.53 o 
  -6   1  13      133.56      201.76     47.82 o 
  -5   1  13     3491.35     3487.18    159.59 o 
  -4   1  13      419.53      372.75     55.42 o 
  -3   1  13    11008.63    10737.53    317.79 o 
  -2   1  13      296.43      300.18     49.30 o 
  -1   1  13     7574.96     7406.98    245.60 o 
   0   1  13      565.15      576.92     65.43 o 
   1   1  13      471.17      469.92     62.05 o 
   2   1  13       75.18       93.09     26.79 o 
   3   1  13    10608.71    10219.25    235.87 o 
  -6   2  13      198.45      231.42     48.56 o 
  -5   2  13     4155.49     4385.22    180.07 o 
  -4   2  13     1078.46     1038.54     82.20 o 
  -3   2  13    11462.94    10666.17    315.29 o 
  -2   2  13      378.84      336.51     54.03 o 
  -1   2  13     7122.72     7047.29    239.29 o 
   0   2  13     2339.88     2253.64    122.80 o 
   1   2  13     1181.02     1269.69     67.58 o 
   2   2  13      933.12      835.67     58.90 o 
   3   2  13     4920.12     4675.68    192.03 o 
  -6   3  13      199.08      196.66     44.95 o 
  -5   3  13     1771.93     1750.12    107.32 o 
  -4   3  13      104.81      119.74     35.40 o 
  -3   3  13     2868.32     2745.76    138.09 o 
  -2   3  13     1307.97     1379.51     95.37 o 
  -1   3  13     2027.12     1862.45    112.33 o 
   0   3  13     7613.86     7462.58    254.59 o 
   1   3  13      261.06      239.76     50.42 o 
   2   3  13      801.62      826.78     83.04 o 
  -6   4  13     2787.88     2767.35    138.46 o 
  -5   4  13       45.59       54.59     30.12 o 
  -4   4  13     4395.08     4649.91    190.08 o 
  -3   4  13      537.96      684.33     73.59 o 
  -2   4  13      990.77      950.04     81.46 o 
  -1   4  13       85.64      106.30     35.50 o 
   0   4  13    12426.10    11966.25    358.94 o 
   1   4  13      437.08      313.90     57.74 o 
  -5   5  13      274.76      218.90     49.77 o 
  -4   5  13     9290.73     9897.96    312.32 o 
  -3   5  13      320.93      338.83     57.65 o 
  -2   5  13     1551.29     1345.77    100.46 o 
  -1   5  13        3.51       14.09     26.23 o 
   0   5  13    14273.87    13870.96    407.41 o 
  -4   6  13     2153.80     2040.11    124.93 o 
  -3   6  13     1026.64     1064.31     92.40 o 
  -2   6  13      606.79      613.15     77.29 o 
  -2  -5  14     6655.98     6505.87    247.63 o 
  -1  -5  14     2087.88     2116.01    125.86 o 
   0  -5  14     6961.10     6721.90    242.35 o 
   1  -5  14       66.52       29.47     37.02 o 
   2  -5  14     1712.94     1790.46     88.27 o 
  -3  -4  14      220.18      194.99     48.56 o 
  -1  -4  14       27.26       -3.06     18.63 o 
   0  -4  14     5750.11     5877.70    221.04 o 
   1  -4  14     2589.25     2525.20    103.34 o 
   2  -4  14     5956.70     6334.99    177.52 o 
   3  -4  14      655.01      604.75     55.54 o 
  -4  -3  14     3180.83     3318.60    168.12 o 
  -3  -3  14       65.33       66.82     32.34 o 
  -2  -3  14     8218.41     8105.58    273.77 o 
  -1  -3  14      193.76      232.53     49.30 o 
   0  -3  14     2896.05     3058.82    147.64 o 
   1  -3  14     3068.87     3075.69    114.21 o 
   2  -3  14      875.43      805.60     81.23 o 
   3  -3  14     2785.89     2647.23    112.42 o 
  -4  -2  14      276.74      325.85     59.41 o 
  -3  -2  14     2282.33     2367.17    133.36 o 
  -2  -2  14     1316.19     1183.59     91.10 o 
  -1  -2  14      270.78      270.25     50.05 o 
   0  -2  14      120.55      234.57     46.25 o 
   1  -2  14     6705.28     6856.50    182.62 o 
   2  -2  14     1395.62     1403.92     76.58 o 
   3  -2  14      454.29      520.19     51.88 o 
  -5  -1  14     3571.52     3603.77    172.57 o 
  -4  -1  14       12.86       20.85     25.21 o 
  -3  -1  14     4581.25     4826.93    197.77 o 
  -2  -1  14     1093.45      985.90     81.65 o 
  -1  -1  14     2621.05     2617.68    134.38 o 
   0  -1  14      564.47      641.98     68.86 o 
   1  -1  14    16767.88    16176.99    326.58 o 
   2  -1  14     1323.09     1271.72     69.44 o 
   3  -1  14      464.85      517.51     52.67 o 
  -5   0  14     5165.80     5311.26    215.85 o 
  -4   0  14        1.61       31.88     28.08 o 
  -3   0  14     3063.87     2967.44    146.80 o 
  -2   0  14      542.73      553.38     66.08 o 
  -1   0  14     1049.85     1028.44     82.76 o 
   0   0  14      436.29      379.03     39.68 o 
   1   0  14     8768.53     8540.20    242.72 o 
   2   0  14     1738.65     1696.70     83.64 o 
  -5   1  14    14201.05    13795.52    398.24 o 
  -4   1  14       63.38       45.32     27.62 o 
  -3   1  14     2470.01     2366.80    129.19 o 
  -2   1  14     5609.54     5413.20    208.06 o 
  -1   1  14      324.02      290.17     51.90 o 
   0   1  14       15.29       50.60     29.38 o 
   1   1  14      964.61      906.02     61.58 o 
   2   1  14     9547.40     9122.00    221.27 o 
  -5   2  14     8055.13     8167.67    276.09 o 
  -4   2  14      298.74      262.83     52.18 o 
  -3   2  14     1381.96     1307.87     95.27 o 
  -2   2  14     9471.14     9481.66    303.43 o 
  -1   2  14      716.33      844.94     82.30 o 
   0   2  14      116.55      131.14     40.50 o 
   1   2  14      187.49      179.84     33.79 o 
  -5   3  14      145.40      126.60     40.31 o 
  -4   3  14      564.27      628.08     72.47 o 
  -3   3  14      102.28      129.93     43.65 o 
  -2   3  14     6243.42     6505.32    239.85 o 
  -1   3  14      582.25      466.82     67.19 o 
   0   3  14      130.88      154.96     42.45 o 
   1   3  14       31.56        3.43     24.19 o 
  -4   4  14     2958.05     3271.43    162.65 o 
  -3   4  14      796.86      723.53     80.07 o 
  -2   4  14    11942.66    11372.56    351.34 o 
  -1   4  14     3037.66     3125.64    159.59 o 
  -2  -3  15      407.81      351.16     61.26 o 
  -1  -3  15     4692.95     4662.52    200.37 o 
   0  -3  15        2.28        8.06     20.57 o 
  -3  -2  15     6255.63     6757.31    255.23 o 
  -2  -2  15      257.63      264.04     53.85 o 
  -1  -2  15     6800.66     6908.46    250.60 o 
   0  -2  15     5147.92     4994.02    202.59 o 
   1  -2  15      897.85      931.60     65.25 o 
  -3  -1  15     3969.14     3821.37    179.52 o 
  -2  -1  15      492.18      431.60     63.76 o 
  -1  -1  15     6807.50     6178.53    231.32 o 
   0  -1  15     5754.01     5443.60    213.34 o 
   1  -1  15     1218.85     1177.83     73.52 o 
  -3   0  15      980.88      998.32     87.49 o 
  -2   0  15       35.25       51.25     28.36 o 
  -1   0  15     1038.21      977.38     85.91 o 
   0   0  15     4444.91     4651.58    194.81 o 
  -3   1  15       87.82       78.68     32.53 o 
  -2   1  15      255.94      308.80     56.72 o 
  -1   1  15        8.40       10.47     19.93 o 
   0   1  15    11437.27    11411.39    351.34 o 
  -3   2  15      202.84      198.52     49.21 o 
  -2   2  15       41.58       76.58     25.06 o 
  -1   2  15      198.76      204.45     50.69 o 
                                                 
